# Supplementary material for: Characterization of AI-2/LuxS quorum sensing system in biofilm formation, pathogenesis of Streptococcus equi subsp. zooepidemicus
Source: Front Cell Infect Microbiol. 2024 Feb 6;14:1339131. doi: 10.3389/fcimb.2024.1339131 (PMC10876813; doi:10.3389/fcimb.2024.1339131)
Supplement: Supplementary file 2 [file Table_2.xlsx]

## Sheet: B.vs.A
Gene_ID	count_B	count_A	fpkm_B	fpkm_A	log2FC	PValue	FDR	Gene_Name	prot	description
gene-SESEC_RS07440	0	137	0	32.5167	-9.9431	2.85791e-05	0.000212131	SESEC_RS07440	WP_014622678.1	ISL3-like element ISSeq1 family transposase
gene-SESEC_RS05770	0	98.3333	0	23.5867	-9.48782	0.00111377	0.00553452	SESEC_RS05770	WP_014622957.1	ISL3-like element ISSeq1 family transposase
gene-SESEC_RS08170	0	82.3333	0	90.7967	-9.09749	4.83989e-31	5.05057e-29	SESEC_RS08170	WP_038674037.1	S-ribosylhomocysteine lyase
gene-SESEC_RS03115	16.3333	4664.33	2.06	591.463	-7.54497	3.31861e-145	5.88722e-142	SESEC_RS03115	WP_014622539.1	KUP/HAK/KT family potassium transporter
gene-SESEC_RS03735	0	4	0	0.64	-4.795	0.00515234	0.0198701	SESEC_RS03735	WP_014622646.1	recombinase family protein
gene-SESEC_RS05790	3.66667	0.333333	14.5933	1.08	3.56139	0.00485118	0.0190398	SESEC_RS05790	WP_014622961.1	hypothetical protein
gene-SESEC_RS02275	29	4	156.107	16.9367	3.40943	1.17219e-11	2.33649e-10	lacF	WP_012515107.1	lactose-specific PTS transporter subunit IIA
gene-SESEC_RS07625	0.333333	6.33333	15.24	144.213	-3.35267	0.0115801	0.0379726	SESEC_RS07625	WP_014623283.1	YozE family protein
gene-SESEC_RS02175	54.6667	9	55.8467	8.61	3.16898	1.31689e-15	3.82977e-14	SESEC_RS02175	WP_014622383.1	hypothetical protein
gene-SESEC_RS05650	0.666667	10.3333	0.953333	12.0233	-3.15598	0.000290449	0.00165146	tnpA	WP_014622935.1	IS200/IS605 family transposase
gene-SESEC_RS02270	869.333	157	359.773	63.01	3.07647	1.25009e-20	5.28015e-19	SESEC_RS02270	WP_014622401.1	PRD domain-containing protein
gene-SESEC_RS02285	1786.33	343	356.653	67.2	2.98536	1.7175e-58	1.01562e-55	lacG	WP_014622403.1	6-phospho-beta-galactosidase
gene-SESEC_RS02280	1578	310	251.8	48.8267	2.94954	1.49659e-60	1.32748e-57	SESEC_RS02280	WP_014622402.1	lactose-specific PTS transporter subunit EIIC
gene-SESEC_RS01350	12509.7	2533	4181.65	818.52	2.91144	1.70734e-57	7.57205e-55	SESEC_RS01350	WP_012514912.1	alpha/beta fold hydrolase
gene-SESEC_RS11015	0.333333	4.66667	798.537	9933.75	-2.84731	0.0480714	0.119438	SESEC_RS11015	WP_074632251.1	putative holin-like toxin
gene-SESEC_RS02265	37839	8553.67	12105.7	2655.67	2.75391	3.95263e-52	1.16866e-49	lacD	WP_014622399.1	tagatose-bisphosphate aldolase
gene-SESEC_RS02260	21310	5039	7518.66	1715.19	2.68974	2.55253e-56	9.05637e-54	lacC	WP_014622398.1	tagatose-6-phosphate kinase
gene-SESEC_RS01345	9092.33	2165.67	3498.81	800.977	2.67452	1.44977e-37	2.14324e-35	SESEC_RS01345	WP_014622261.1	ROK family protein
gene-SESEC_RS09230	24787.3	5969.33	7431.04	1743.48	2.65094	3.29241e-40	6.4897e-38	SESEC_RS09230	WP_014623533.1	aldose epimerase family protein
gene-SESEC_RS09225	23958.3	6131.33	7598.42	1887.41	2.56042	1.17006e-18	4.23611e-17	galE	WP_014623532.1	UDP-glucose 4-epimerase GalE
gene-SESEC_RS02255	9973	2594	10208.6	2478.06	2.55346	4.30422e-19	1.62461e-17	lacB	WP_012515102.1	galactose-6-phosphate isomerase subunit LacB
gene-SESEC_RS01340	5244.33	1385.33	1904.47	486.13	2.51367	1.46049e-18	5.18183e-17	SESEC_RS01340	WP_014622260.1	dihydrodipicolinate synthase family protein
gene-SESEC_RS00635	0.333333	3.66667	0.106667	1.03333	-2.51224	0.106102	0.218358	SESEC_RS00635	WP_049780478.1	alanine racemase
gene-SESEC_RS04210	52989	14173.3	5576.36	1476.32	2.50895	4.24012e-44	1.07457e-41	SESEC_RS04210	WP_038674369.1	glycogen/starch/alpha-glucan phosphorylase
gene-SESEC_RS02250	1420.67	385.333	2426.66	589.627	2.4915	3.39067e-25	2.33679e-23	lacA	WP_012515101.1	galactose-6-phosphate isomerase subunit LacA
gene-SESEC_RS08075	2184.67	598	1959.73	499.243	2.48709	1.95884e-23	1.05302e-21	raiA	WP_014623350.1	ribosome-associated translation inhibitor RaiA
gene-SESEC_RS10455	0.666667	6.33333	1597.07	9511.06	-2.46928	0.0107922	0.0361234	rpmG	WP_012677605.1	50S ribosomal protein L33
gene-SESEC_RS09220	38893.3	10771	7308.4	1995.7	2.44729	2.8338e-24	1.62167e-22	galT	WP_014623531.1	UDP-glucose--hexose-1-phosphate uridylyltransferase
gene-SESEC_RS03440	94	26	4935.21	1016.04	2.43769	2.20643e-08	2.81598e-07	SESEC_RS03440	WP_041788148.1	hypothetical protein
gene-SESEC_RS04205	33928	9648	6650.21	1860.91	2.4137	8.40131e-37	1.14646e-34	glgA	WP_038674371.1	glycogen synthase GlgA
gene-SESEC_RS04200	22530.7	6455.67	5992.25	1680.12	2.40106	1.2092e-42	2.68141e-40	glgD	WP_012515423.1	glucose-1-phosphate adenylyltransferase subunit GlgD
gene-SESEC_RS03130	42	336.333	21.1867	162.59	-2.39474	7.57127e-16	2.27651e-14	SESEC_RS03130	WP_037584074.1	1-acyl-sn-glycerol-3-phosphate acyltransferase
gene-SESEC_RS09215	29319.7	8652.33	7485.2	2155.29	2.36368	2.42933e-33	2.87309e-31	SESEC_RS09215	WP_014623530.1	galactokinase
gene-SESEC_RS06010	3.33333	26.6667	59.55	430.697	-2.35857	0.000260644	0.0015026	SESEC_RS06010	WP_012515759.1	DUF2969 domain-containing protein
gene-SESEC_RS04195	28860	8619.33	7652.15	2232.63	2.34268	2.3605e-30	2.32641e-28	SESEC_RS04195	WP_021320639.1	glucose-1-phosphate adenylyltransferase
gene-SESEC_RS10040	7	2	7.16333	1.81667	2.31957	0.0100429	0.0342618	SESEC_RS10040	WP_012678720.1	TetR/AcrR family transcriptional regulator
gene-SESEC_RS01335	5012.67	1519	3258.91	929.007	2.30817	1.23844e-19	4.8822e-18	SESEC_RS01335	WP_014622259.1	YesL family protein
gene-SESEC_RS01810	19646.3	6258	1578.21	496.96	2.26235	4.79196e-40	8.50094e-38	SESEC_RS01810	WP_038674536.1	endo-beta-N-acetylglucosaminidase family protein
gene-SESEC_RS03445	111	34.6667	8415.71	2000.8	2.25687	8.74753e-06	7.21773e-05	SESEC_RS03445	WP_148255836.1	hypothetical protein
gene-SESEC_RS03730	37	12	35.9967	10.62	2.22868	9.22426e-08	1.03569e-06	SESEC_RS03730	WP_038674411.1	DUF1697 domain-containing protein
gene-SESEC_RS02340	16701.7	5391.67	5561.99	1744.83	2.22836	6.30186e-34	7.98535e-32	SESEC_RS02340	WP_012515121.1	substrate-binding domain-containing protein
gene-SESEC_RS03435	2007.33	679.667	1057.36	345.037	2.17652	2.0566e-08	2.66307e-07	SESEC_RS03435	WP_014622596.1	NAD(P)H-dependent oxidoreductase
gene-SESEC_RS02335	23206.7	8064.33	7976.59	2687.97	2.13417	1.12216e-27	9.47954e-26	rbsC	WP_012515120.1	ribose ABC transporter permease
gene-SESEC_RS03430	7695.33	2698.67	2022.04	693.15	2.12532	4.32648e-10	7.30969e-09	SESEC_RS03430	WP_041788146.1	DUF4135 domain-containing protein
gene-SESEC_RS04190	33453.7	11962.3	4662.9	1641.51	2.0938	7.14933e-38	1.15299e-35	glgB	WP_014622719.1	1%2C4-alpha-glucan branching protein GlgB
gene-SESEC_RS10975	33	12	28.0533	9.52667	2.04593	4.91677e-08	5.66386e-07	SESEC_RS10975	WP_014735267.1	transposase
gene-SESEC_RS01330	1024.67	375	1476.44	482.117	2.03436	5.37712e-25	3.53296e-23	SESEC_RS01330	WP_014622258.1	YhcH/YjgK/YiaL family protein
gene-SESEC_RS02330	59679	22280.7	11104	4064.7	2.03303	2.93647e-22	1.40792e-20	SESEC_RS02330	WP_014622409.1	sugar ABC transporter ATP-binding protein
gene-SESEC_RS01910	4113.67	1521.33	6086.17	1991.22	2.02001	1.25769e-22	6.37468e-21	SESEC_RS01910	WP_021320395.1	universal stress protein
gene-SESEC_RS01325	9873	3788.33	4131.28	1526.21	1.99063	1.80164e-29	1.68216e-27	SESEC_RS01325	WP_012514907.1	carbohydrate ABC transporter permease
gene-SESEC_RS04895	4.66667	28.3333	66.0667	320.323	-1.9812	0.000245017	0.00143452	rpsT	WP_012678006.1	30S ribosomal protein S20
gene-SESEC_RS01320	10170.7	4029.33	3797.17	1459.23	1.9446	3.58196e-16	1.17674e-14	SESEC_RS01320	WP_012678569.1	sugar ABC transporter permease
gene-SESEC_RS03135	1	6.33333	0.633333	3.53	-1.9428	0.0287835	0.0809222	SESEC_RS03135	WP_014622542.1	helix-hairpin-helix domain-containing protein
gene-SESEC_RS02685	9206.33	3658.67	1277.74	501.257	1.93549	4.15002e-31	4.60134e-29	cas8c	WP_014622472.1	type I-C CRISPR-associated protein Cas8c/Csd1
gene-SESEC_RS03785	4.33333	1.66667	3.96	1.35	1.92563	0.0451866	0.114516	SESEC_RS03785	WP_038674402.1	hypothetical protein
gene-SESEC_RS01815	888.333	356.667	337.197	130.467	1.92556	1.08785e-24	6.65465e-23	SESEC_RS01815	WP_012515017.1	ROK family protein
gene-SESEC_RS02690	5015	2015	2022.65	784.473	1.92313	1.67491e-26	1.23804e-24	cas7c	WP_014622473.1	type I-C CRISPR-associated protein Cas7/Csd2
gene-SESEC_RS02700	10931	4428	3327.04	1304.51	1.92211	6.31238e-18	2.15349e-16	cas1c	WP_014622475.1	type I-C CRISPR-associated endonuclease Cas1c
gene-SESEC_RS06510	2333.67	937	279.353	111.577	1.91152	1.79451e-28	1.59173e-26	SESEC_RS06510	WP_038674188.1	alpha-amylase family glycosyl hydrolase
gene-SESEC_RS07560	701.667	287	323.84	127.633	1.89253	7.05863e-20	2.91209e-18	SESEC_RS07560	WP_169724988.1	3-hydroxybutyrate dehydrogenase
gene-SESEC_RS02695	2849	1204.33	1709.37	686.117	1.8519	6.00966e-22	2.80556e-20	cas4	WP_014622474.1	CRISPR-associated protein Cas4
gene-SESEC_RS03340	11471	4856	4765.31	1935.07	1.84566	1.26674e-24	7.49063e-23	SESEC_RS03340	WP_012679240.1	SDR family oxidoreductase
gene-SESEC_RS00440	70	380.333	45.85	236.323	-1.84287	1.24347e-13	2.94879e-12	SESEC_RS00440	WP_012677214.1	adenylate kinase
gene-SESEC_RS01995	23645.3	10019.7	3402.39	1428.45	1.83571	2.28461e-19	8.81064e-18	dnaK	WP_014622359.1	molecular chaperone DnaK
gene-SESEC_RS07555	1435	612	305.493	128.257	1.82899	1.33492e-27	1.07643e-25	SESEC_RS07555	WP_014623276.1	GntP family permease
gene-SESEC_RS02325	12370	5336.67	26193	9854.52	1.82164	6.33298e-22	2.88069e-20	rbsD	WP_038674494.1	D-ribose pyranase
gene-SESEC_RS01315	30289.7	12967.3	6602.19	2780.79	1.81985	3.2213e-21	1.3938e-19	SESEC_RS01315	WP_014622256.1	ABC transporter substrate-binding protein
gene-SESEC_RS05380	15.3333	83.3333	5.33	27.98	-1.81792	5.90056e-06	5.0325e-05	SESEC_RS05380	WP_038674281.1	zinc ABC transporter substrate-binding protein
gene-SESEC_RS10655	46.6667	20	4712.71	1399.99	1.81588	1.63471e-06	1.53438e-05	SESEC_RS10655	WP_154293422.1	hypothetical protein
gene-SESEC_RS10725	121	52	396.05	143.193	1.78749	3.39206e-08	4.0386e-07	SESEC_RS10725	WP_014622618.1	hypothetical protein
gene-SESEC_RS02000	10041	4463	2588.55	1119.15	1.78177	2.93414e-27	2.26311e-25	dnaJ	WP_014622360.1	molecular chaperone DnaJ
gene-SESEC_RS04540	4.33333	21.6667	206.503	786.613	-1.73898	0.00221676	0.0101354	rpmI	WP_012515490.1	50S ribosomal protein L35
gene-SESEC_RS01795	4504.33	2033.33	1513.75	664.797	1.73761	8.04334e-15	2.16195e-13	SESEC_RS01795	WP_014622330.1	LacI family DNA-binding transcriptional regulator
gene-SESEC_RS04010	1460.33	665.333	623.49	274.543	1.73321	7.1868e-25	4.55335e-23	SESEC_RS04010	WP_014622689.1	PTS system mannose/fructose/sorbose family transporter subunit IID
gene-SESEC_RS06570	417.333	191.333	85.53	38.5	1.73002	2.7143e-13	6.17329e-12	SESEC_RS06570	WP_014623093.1	PTS transporter subunit EIIC
gene-SESEC_RS02600	1	5.33333	0.266667	1.39	-1.72805	0.0921919	0.194238	essB	WP_228269609.1	type VII secretion protein EssB
gene-SESEC_RS05915	5.66667	28.3333	5.81667	26.7133	-1.71612	0.000340632	0.00191228	pyrR	WP_012515744.1	bifunctional pyr operon transcriptional regulator/uracil phosphoribosyltransferase PyrR
gene-SESEC_RS03425	2901.67	1365.67	670.073	307.927	1.70717	6.04991e-06	5.13519e-05	SESEC_RS03425	WP_014622594.1	DUF4135 domain-containing protein
gene-SESEC_RS04015	464.667	216.333	918.097	382.577	1.69607	6.22294e-11	1.16205e-09	SESEC_RS04015	WP_014622690.1	sugar phosphotransferase system (PTS)%2C fructose family%2C IIA component
gene-SESEC_RS03575	952.667	451	2486.53	1030.01	1.6897	2.39534e-10	4.12557e-09	SESEC_RS03575	WP_000699094.1	type II toxin-antitoxin system death-on-curing family toxin
gene-SESEC_RS10710	3.66667	1.66667	402.797	120.413	1.6784	0.0978969	0.204557	SESEC_RS10710	WP_012678278.1	hypothetical protein
gene-SESEC_RS03335	11091.3	5262.67	3111.41	1438.76	1.67612	3.47875e-18	1.21006e-16	SESEC_RS03335	WP_014622577.1	mannonate dehydratase
gene-SESEC_RS01300	795.333	377.333	834.163	362.06	1.67404	1.09372e-19	4.40967e-18	SESEC_RS01300	WP_014622254.1	PTS glucose transporter subunit IIA
gene-SESEC_RS01310	9816	4656.67	5072.31	2324.26	1.67221	6.73269e-14	1.63613e-12	SESEC_RS01310	WP_014622255.1	N-acetylmannosamine-6-phosphate 2-epimerase
gene-SESEC_RS02675	10989	5242.33	1121.34	530.303	1.67081	3.42483e-25	2.33679e-23	SESEC_RS02675	WP_014622469.1	CRISPR-associated helicase/endonuclease Cas3
gene-SESEC_RS02680	3782.33	1815.67	1887.91	868.367	1.67055	9.45148e-15	2.46572e-13	cas5c	WP_038674470.1	type I-C CRISPR-associated protein Cas5c
gene-SESEC_RS07565	362.333	175	234.823	107.567	1.6489	1.48672e-14	3.82237e-13	SESEC_RS07565	WP_014623277.1	3-oxoacid CoA-transferase subunit B
gene-SESEC_RS04005	2119.67	1025	812.99	379.74	1.64885	6.66117e-22	2.95423e-20	SESEC_RS04005	WP_014622688.1	PTS mannose/fructose/sorbose/N-acetylgalactosamine transporter subunit IIC
gene-SESEC_RS08245	1559.67	7317	663.007	3004.44	-1.64571	2.14176e-11	4.12988e-10	SESEC_RS08245	WP_014623373.1	transporter substrate-binding domain-containing protein
gene-SESEC_RS03455	5.66667	2.66667	8.26333	3.30333	1.64336	0.0707725	0.160962	tnpA	WP_041788153.1	IS200/IS605 family transposase
gene-SESEC_RS01805	153342	75278.7	21387.2	10323.4	1.63874	5.09542e-24	2.82478e-22	SESEC_RS01805	WP_014622332.1	sucrose-specific PTS transporter subunit IIBC
gene-SESEC_RS02320	19728.3	9643.33	7201.34	3400.8	1.63635	1.23477e-22	6.37468e-21	rbsK	WP_014622407.1	ribokinase
gene-SESEC_RS00725	9	4.33333	60.0033	24.9067	1.62852	0.0176933	0.0539312	SESEC_RS00725	WP_014622150.1	PTS sugar transporter subunit IIB
gene-SESEC_RS06700	11.3333	5.33333	13.1933	5.83	1.6261	0.00796456	0.0282018	SESEC_RS06700	WP_014623120.1	PTS system mannose/fructose/N-acetylgalactosamine-transporter subunit IIB
gene-SESEC_RS03480	9	4.33333	6.80667	3.06	1.62301	0.00753749	0.0269044	SESEC_RS03480	WP_000182253.1	hypothetical protein
gene-SESEC_RS00380	3.33333	15.3333	108.073	442.693	-1.61765	0.0133606	0.0425524	rpmC	WP_003046054.1	50S ribosomal protein L29
gene-SESEC_RS01800	4391.67	2152.33	862.69	417.46	1.61758	2.83908e-07	3.03406e-06	SESEC_RS01800	WP_014622331.1	sucrose-6-phosphate hydrolase
gene-SESEC_RS10050	7	33.3333	63.51	244.267	-1.61646	0.00138882	0.00673162	SESEC_RS10050	WP_012678721.1	Veg family protein
gene-SESEC_RS01295	8556	4258.67	1551.56	760.3	1.6107	1.98988e-22	9.80566e-21	SESEC_RS01295	WP_014622253.1	PTS transporter subunit EIIC
gene-SESEC_RS04000	552.333	274.667	656.62	301.907	1.60778	2.67991e-10	4.57131e-09	SESEC_RS04000	WP_014622687.1	PTS sugar transporter subunit IIB
gene-SESEC_RS01990	2475.33	1256.33	2117.38	983.05	1.58054	7.00557e-13	1.55348e-11	grpE	WP_012678454.1	nucleotide exchange factor GrpE
gene-SESEC_RS08310	4.66667	21	65.45	193.853	-1.57929	0.0131837	0.0420644	SESEC_RS08310	WP_012516186.1	bacteriocin immunity protein
gene-SESEC_RS06885	2.33333	11	17.56	72.04	-1.5773	0.0343253	0.0919836	SESEC_RS06885	WP_018365682.1	DUF3270 domain-containing protein
gene-SESEC_RS08615	7.66667	34.6667	9.56	36.8033	-1.57491	0.0122459	0.0397879	SESEC_RS08615	WP_038673998.1	GNAT family N-acetyltransferase
gene-SESEC_RS02900	32.3333	146.333	405.743	1386.41	-1.57189	5.24003e-07	5.3733e-06	SESEC_RS02900	WP_014622505.1	YggT family protein
gene-SESEC_RS02075	101.333	458.667	30.0167	130.9	-1.55792	6.44115e-11	1.19027e-09	SESEC_RS02075	WP_014622371.1	acyltransferase family protein
gene-SESEC_RS06580	14	7	54.6867	22.45	1.55772	0.0028943	0.0126778	SESEC_RS06580	WP_014623095.1	PTS lactose/cellobiose transporter subunit IIA
gene-SESEC_RS06520	4250.33	2241.67	974.24	500.28	1.5421	4.06131e-12	8.28133e-11	SESEC_RS06520	WP_014623083.1	extracellular solute-binding protein
gene-SESEC_RS06490	8158.67	4224	3395.65	1705.3	1.53004	2.47709e-11	4.72511e-10	SESEC_RS06490	WP_014623077.1	sugar ABC transporter permease
gene-SESEC_RS07570	344	181	220.833	109.977	1.51971	8.64754e-12	1.74327e-10	SESEC_RS07570	WP_012677586.1	CoA transferase subunit A
gene-SESEC_RS05350	60	259.667	33.2233	138.34	-1.51662	2.98767e-07	3.17373e-06	SESEC_RS05350	WP_012515634.1	GntR family transcriptional regulator
gene-SESEC_RS04885	1.33333	6	2.72	11.5367	-1.51302	0.0804747	0.178008	SESEC_RS04885	WP_012677439.1	hypothetical protein
gene-SESEC_RS08480	1.33333	6	2.72	11.5367	-1.51297	0.0803136	0.178008	SESEC_RS08480	WP_012677439.1	hypothetical protein
gene-SESEC_RS09470	59	247	81.4267	313.64	-1.50523	1.26074e-06	1.20335e-05	nrdI	WP_014623572.1	class Ib ribonucleoside-diphosphate reductase assembly flavoprotein NrdI
gene-SESEC_RS08625	89.3333	376.667	69.23	272.293	-1.48985	1.75886e-07	1.93802e-06	SESEC_RS08625	WP_014623431.1	hypothetical protein
gene-SESEC_RS06575	23.6667	12.6667	39.8567	18.4933	1.4812	0.000846367	0.00435204	SESEC_RS06575	WP_038674792.1	DUF3284 domain-containing protein
gene-SESEC_RS03570	29	15.3333	339.62	143.58	1.47564	0.000541162	0.00290915	SESEC_RS03570	WP_014622616.1	type II toxin-antitoxin system Phd/YefM family antitoxin
gene-SESEC_RS09115	1975.33	1094	389.89	211.5	1.46258	1.26475e-15	3.73944e-14	SESEC_RS09115	WP_014623515.1	alpha-amylase family protein
gene-SESEC_RS09795	17.3333	70.6667	8.64	33.48	-1.44149	0.00354903	0.0149904	yaaA	WP_014623633.1	peroxide stress protein YaaA
gene-SESEC_RS03995	4366	2446.33	645.877	357.527	1.43832	9.80668e-19	3.62439e-17	SESEC_RS03995	WP_014622686.1	beta-galactosidase
gene-SESEC_RS06515	1999.67	1123	313.563	173.69	1.43634	7.11506e-18	2.38153e-16	SESEC_RS06515	WP_014623082.1	glycoside hydrolase family 13 protein
gene-SESEC_RS03330	12207.7	6867.67	2472.28	1364.35	1.43328	1.20499e-12	2.60689e-11	uxaC	WP_014622575.1	glucuronate isomerase
gene-SESEC_RS02020	13.3333	53.3333	323.057	972.787	-1.42146	0.000564843	0.0030091	SESEC_RS02020	WP_012515057.1	acyl carrier protein
gene-SESEC_RS02220	2626.33	1494.33	4296.66	2169.65	1.41957	6.68186e-16	2.07958e-14	SESEC_RS02220	WP_014622392.1	CopY/TcrY family copper transport repressor
gene-SESEC_RS09305	231.667	922.667	352.75	1249.48	-1.41785	1.751e-08	2.30094e-07	rplM	WP_002982710.1	50S ribosomal protein L13
gene-SESEC_RS07735	18	69.6667	264.313	761.533	-1.41013	0.0126221	0.040712	macP	WP_014623299.1	cell wall synthase accessory phosphoprotein MacP
gene-SESEC_RS07575	477	273.333	119.253	66.7	1.40703	1.79234e-10	3.14813e-09	SESEC_RS07575	WP_014623278.1	acetyl-CoA C-acetyltransferase
gene-SESEC_RS02660	18	10.3333	31.8167	16.7333	1.4068	0.0172525	0.0530433	SESEC_RS02660	WP_014622466.1	hypothetical protein
gene-SESEC_RS00730	509.667	292.667	107.02	60.2967	1.40657	2.37633e-10	4.12557e-09	SESEC_RS00730	WP_012677244.1	PTS ascorbate transporter subunit IIC
gene-SESEC_RS05310	2	8.33333	4.27667	17.32	-1.40497	0.0649576	0.150831	SESEC_RS05310	WP_014622880.1	hypothetical protein
gene-SESEC_RS00980	76665	44050.3	7208.12	4111.23	1.40253	5.38266e-16	1.73615e-14	polA	WP_038674875.1	DNA polymerase I
gene-SESEC_RS04095	3	12.3333	89.1167	259.27	-1.3995	0.0269518	0.0767456	nrdH	WP_021320625.1	glutaredoxin-like protein NrdH
gene-SESEC_RS04665	30187.7	17450.3	4409.72	2517.01	1.39404	1.99357e-14	5.05228e-13	glmS	WP_012679454.1	glutamine--fructose-6-phosphate transaminase (isomerizing)
gene-SESEC_RS06015	179	704.667	55.2967	212.803	-1.39088	3.36641e-06	2.986e-05	SESEC_RS06015	WP_014622994.1	branched-chain amino acid aminotransferase
gene-SESEC_RS01585	345	202	757.72	388.447	1.3811	8.54016e-08	9.7117e-07	SESEC_RS01585	WP_012514973.1	pyridoxamine 5'-phosphate oxidase family protein
gene-SESEC_RS09660	111	431.333	25.7567	98.6633	-1.37337	0.00088102	0.00449118	SESEC_RS09660	WP_012516396.1	toxic anion resistance protein
gene-SESEC_RS03465	1119.67	664.667	180.337	105.91	1.35033	1.24667e-13	2.94879e-12	SESEC_RS03465	WP_041788158.1	DUF2326 domain-containing protein
gene-SESEC_RS02785	195228	117249	35826.6	21080.3	1.35012	6.11148e-10	1.00387e-08	SESEC_RS02785	WP_014622488.1	YfcC family protein
gene-SESEC_RS02820	52	198	36.83	133.54	-1.34	2.95609e-06	2.64854e-05	SESEC_RS02820	WP_014622493.1	YutD family protein
gene-SESEC_RS02740	4215.67	2528.33	658.067	389.517	1.33928	7.4109e-13	1.62308e-11	SESEC_RS02740	WP_014622482.1	sensor histidine kinase
gene-SESEC_RS02705	186.333	110	1236.92	584.767	1.33774	8.26763e-07	8.10319e-06	cas2	WP_014622476.1	CRISPR-associated endonuclease Cas2
gene-SESEC_RS07920	113	430.667	91.4767	322.563	-1.32107	2.02293e-08	2.63874e-07	SESEC_RS07920	WP_038674062.1	GNAT family N-acetyltransferase
gene-SESEC_RS07725	2889.33	1763	1878.21	1077.35	1.31869	5.77809e-15	1.60161e-13	SESEC_RS07725	WP_012516063.1	metal-dependent transcriptional regulator
gene-SESEC_RS06590	371	225.333	47.99	28.9567	1.31485	1.09828e-09	1.72419e-08	SESEC_RS06590	WP_038674176.1	PRD domain-containing protein
gene-SESEC_RS00735	204.333	124.333	82.2167	48.2967	1.31149	1.36867e-06	1.2984e-05	SESEC_RS00735	WP_014622151.1	transketolase
gene-SESEC_RS06745	8	30.3333	17.6033	61.33	-1.31136	0.00611778	0.0229449	SESEC_RS06745	WP_014623130.1	DUF1934 domain-containing protein
gene-SESEC_RS05375	1	4	1.48667	5.60333	-1.31096	0.242779	0.395854	SESEC_RS05375	WP_012515639.1	pneumococcal-type histidine triad protein
gene-SESEC_RS07935	1.33333	5.33333	7.93	26.38	-1.30915	0.155997	0.285886	SESEC_RS07935	WP_014623336.1	bacteriocin immunity protein
gene-SESEC_RS08695	77.6667	289.333	18.7133	68.8	-1.30837	2.3561e-05	0.000177861	sstT	WP_014623443.1	serine/threonine transporter SstT
gene-SESEC_RS00740	203.333	124.333	71.7967	42.55	1.30555	9.17505e-06	7.51837e-05	SESEC_RS00740	WP_014622152.1	transketolase C-terminal domain-containing protein
gene-SESEC_RS00305	329.333	1237.67	30.9933	115.237	-1.30274	1.98657e-12	4.14608e-11	adhE	WP_012678783.1	bifunctional acetaldehyde-CoA/alcohol dehydrogenase
gene-SESEC_RS08620	411.667	1545	87.8733	323.343	-1.30078	1.94805e-12	4.11409e-11	murC	WP_014623430.1	UDP-N-acetylmuramate--L-alanine ligase
gene-SESEC_RS02835	6786	4117	6787.22	3747.85	1.29991	1.65343e-06	1.54378e-05	SESEC_RS02835	WP_014622497.1	ferritin-like domain-containing protein
gene-SESEC_RS04355	20134	12515	1294.74	797.27	1.2974	7.53523e-16	2.27651e-14	SESEC_RS04355	WP_014622741.1	pullulanase
gene-SESEC_RS05940	102	374.667	707.087	1990.27	-1.2974	4.2581e-06	3.73954e-05	rpmA	WP_012677843.1	50S ribosomal protein L27
gene-SESEC_RS02225	28634.3	17861	3282.57	2012.38	1.29721	8.2654e-15	2.18848e-13	SESEC_RS02225	WP_038674505.1	heavy metal translocating P-type ATPase
gene-SESEC_RS08880	11290.3	7036	5307.39	3177.83	1.29328	8.50865e-10	1.34771e-08	sufC	WP_014623470.1	Fe-S cluster assembly ATPase SufC
gene-SESEC_RS04615	16.6667	10.3333	57.2233	29.5767	1.28842	0.00379361	0.0157978	SESEC_RS04615	WP_037578643.1	hypothetical protein
gene-SESEC_RS10215	7148.33	4437.33	1710.75	1041.69	1.28717	2.36055e-15	6.75423e-14	SESEC_RS10215	WP_014623696.1	trypsin-like peptidase domain-containing protein
gene-SESEC_RS05625	4492.33	2760.67	1997.41	1182.36	1.28565	6.55094e-07	6.60305e-06	SESEC_RS05625	WP_014622931.1	DNA/RNA non-specific endonuclease
gene-SESEC_RS03350	8695.67	5446.33	1280.88	790.283	1.28346	1.6439e-13	3.8372e-12	SESEC_RS03350	WP_014622580.1	glycoside hydrolase family 3 N-terminal domain-containing protein
gene-SESEC_RS05490	49903	31385	15740.2	9600.96	1.28011	3.25012e-14	8.12072e-13	pta	WP_014622909.1	phosphate acetyltransferase
gene-SESEC_RS02795	70664.7	44222	24061.8	14646.4	1.27477	6.43602e-16	2.03884e-14	arcC	WP_012515218.1	carbamate kinase
gene-SESEC_RS02745	3789.33	2384.67	1067.68	653.9	1.27396	5.98839e-15	1.63437e-13	SESEC_RS02745	WP_014622483.1	MmcQ/YjbR family DNA-binding protein
gene-SESEC_RS05950	172	626.333	864.143	2553.18	-1.26778	1.12569e-08	1.52441e-07	rplU	WP_012515752.1	50S ribosomal protein L21
gene-SESEC_RS01290	10004.3	6404.33	5324.88	3279.53	1.26488	0.00440621	0.0176846	SESEC_RS01290	WP_014622252.1	N-acetylmannosamine-6-phosphate 2-epimerase
gene-SESEC_RS05485	2852	1804	1407.65	846.467	1.26449	5.3763e-10	8.99769e-09	SESEC_RS05485	WP_038674271.1	SDR family NAD(P)-dependent oxidoreductase
gene-SESEC_RS09255	271.333	172.333	107.397	66.4733	1.25257	1.08063e-05	8.71381e-05	SESEC_RS09255	WP_038674741.1	site-specific DNA-methyltransferase
gene-SESEC_RS02315	9448.33	5997	3098.78	1909.3	1.25185	2.09462e-08	2.69265e-07	SESEC_RS02315	WP_012515116.1	LacI family DNA-binding transcriptional regulator
gene-SESEC_RS04265	129.667	465.333	7857.24	22070.5	-1.25024	0.00833933	0.029122	SESEC_RS04265	WP_012678107.1	DNA-directed RNA polymerase subunit beta
gene-SESEC_RS01615	92.6667	333.333	46.15	157.907	-1.25009	2.77949e-05	0.000207177	SESEC_RS01615	WP_014622300.1	CppA N-terminal domain-containing protein
gene-SESEC_RS05115	46.3333	168.333	24.7667	86.2467	-1.24982	5.96273e-05	0.000413199	SESEC_RS05115	WP_012677971.1	DUF3307 domain-containing protein
gene-SESEC_RS02825	389	1413	110.057	388.217	-1.24876	2.19065e-12	4.51885e-11	rlmN	WP_014622494.1	23S rRNA (adenine(2503)-C(2))-methyltransferase RlmN
gene-SESEC_RS02655	405	260.667	128.217	79.68	1.24658	1.54488e-08	2.04524e-07	SESEC_RS02655	WP_014622465.1	hypothetical protein
gene-SESEC_RS01985	7668.67	4874.67	2335.95	1447	1.24567	7.79651e-07	7.72682e-06	hrcA	WP_012678455.1	heat-inducible transcriptional repressor HrcA
gene-SESEC_RS05315	14.6667	54.6667	4.22333	14.84	-1.24519	0.0048834	0.019124	SESEC_RS05315	WP_014622881.1	site-specific integrase
gene-SESEC_RS02790	140828	90533.3	30150.9	19028.6	1.23976	3.73307e-15	1.05118e-13	SESEC_RS02790	WP_014622489.1	dipeptidase
gene-SESEC_RS05910	224	815	51.84	182.79	-1.23936	2.26502e-08	2.8701e-07	SESEC_RS05910	WP_014622980.1	solute carrier family 23 protein
gene-SESEC_RS02670	30	19.3333	136.26	73.86	1.23804	0.0019636	0.0091189	SESEC_RS02670	WP_014622468.1	Imm59 family immunity protein
gene-SESEC_RS05945	157.333	558	637.537	1850.27	-1.23374	2.44609e-08	3.05589e-07	SESEC_RS05945	WP_014622986.1	ribosomal-processing cysteine protease Prp
gene-SESEC_RS06485	14782.7	9568.67	3052.94	1949.31	1.22428	4.94544e-14	1.2185e-12	SESEC_RS06485	WP_014623076.1	sugar ABC transporter permease
gene-SESEC_RS03325	1432	933	1010.78	620.227	1.21988	1.79102e-13	4.12633e-12	eda	WP_038674429.1	bifunctional 4-hydroxy-2-oxoglutarate aldolase/2-dehydro-3-deoxy-phosphogluconate aldolase
gene-SESEC_RS07045	1.33333	5	2.22	7.68667	-1.2182	0.214749	0.363516	SESEC_RS07045	WP_014623179.1	hypothetical protein
gene-SESEC_RS10045	58.3333	203	42.2133	138.637	-1.21731	6.30427e-05	0.000429302	rpsD	WP_012516485.1	30S ribosomal protein S4
gene-SESEC_RS05060	68	242	17.4	60.1533	-1.21415	1.82893e-05	0.000140667	SESEC_RS05060	WP_014622845.1	ABC transporter permease subunit
gene-SESEC_RS06865	17.3333	60.3333	625.307	1450.91	-1.21097	0.00562345	0.0213619	SESEC_RS06865	WP_012515948.1	YdbC family protein
gene-SESEC_RS06660	69.3333	239.667	185.227	547.177	-1.20764	2.07436e-05	0.000157262	SESEC_RS06660	WP_038674165.1	hypothetical protein
gene-SESEC_RS06585	15	9.66667	74.3633	40.3333	1.20716	0.0243079	0.0701175	SESEC_RS06585	WP_014623096.1	PTS sugar transporter subunit IIB
gene-SESEC_RS09950	6407.67	4273.67	3164.15	2014.3	1.2033	1.51604e-08	2.02215e-07	SESEC_RS09950	WP_012678706.1	DUF4065 domain-containing protein
gene-SESEC_RS02245	1083.33	715.333	501.523	317.297	1.20255	1.41126e-12	3.01635e-11	SESEC_RS02245	WP_012515100.1	DeoR/GlpR family DNA-binding transcription regulator
gene-SESEC_RS09355	147.667	515	31.0067	106.207	-1.19978	4.32895e-08	5.0899e-07	SESEC_RS09355	WP_165620476.1	IS3 family transposase
gene-SESEC_RS07775	147.667	515	31.0067	106.207	-1.19978	4.33244e-08	5.0899e-07	SESEC_RS07775	WP_165620476.1	IS3 family transposase
gene-SESEC_RS05985	147.667	515	31.0067	106.207	-1.19978	4.6185e-08	5.35504e-07	SESEC_RS05985	WP_165620476.1	IS3 family transposase
gene-SESEC_RS02735	660.333	437.333	338.15	213.547	1.18787	5.12285e-07	5.28368e-06	SESEC_RS02735	WP_014622481.1	response regulator
gene-SESEC_RS06690	1	3.66667	1.73667	5.33333	-1.18626	0.356732	0.52431	SESEC_RS06690	WP_014623118.1	PTS sugar transporter subunit IIA
gene-SESEC_RS04110	20439.7	13720.7	3997.52	2628.72	1.18565	2.95393e-13	6.63325e-12	SESEC_RS04110	WP_021320627.1	NADP-dependent glyceraldehyde-3-phosphate dehydrogenase
gene-SESEC_RS08315	5	17.3333	1.21	4.23667	-1.18458	0.0363	0.096691	SESEC_RS08315	WP_014623385.1	LPXTG cell wall anchor domain-containing protein
gene-SESEC_RS06020	883.333	3030.67	89.88	307.537	-1.18452	1.12432e-10	2.03526e-09	parC	WP_014622995.1	DNA topoisomerase IV subunit A
gene-SESEC_RS07995	1342.33	909	443.803	290.69	1.17727	1.28242e-09	1.99563e-08	SESEC_RS07995	WP_012516123.1	helix-hairpin-helix domain-containing protein
gene-SESEC_RS00315	12078	8236.67	3731.56	2455.1	1.17617	2.68592e-08	3.33204e-07	adhP	WP_012678785.1	alcohol dehydrogenase AdhP
gene-SESEC_RS07325	4171.33	2834.67	386.97	258.673	1.17595	5.99814e-05	0.000414035	SESEC_RS07325	WP_014623236.1	AAA family ATPase
gene-SESEC_RS06025	227.667	775.667	98.8533	324.233	-1.174	2.09204e-07	2.27685e-06	SESEC_RS06025	WP_014622996.1	hypothetical protein
gene-SESEC_RS02240	82.3333	55.6667	74.44	46.1633	1.17318	0.00012133	0.000777035	SESEC_RS02240	WP_038674501.1	LemA family protein
gene-SESEC_RS08250	148.333	100.667	211.163	128.827	1.17028	1.63202e-05	0.000126983	SESEC_RS08250	WP_012677476.1	hypothetical protein
gene-SESEC_RS03070	308.667	1057.33	144.82	477.183	-1.1675	4.44327e-07	4.60957e-06	SESEC_RS03070	WP_038674447.1	formate/nitrite transporter family protein
gene-SESEC_RS00465	155	517.333	366.6	1043.9	-1.16574	9.19666e-06	7.51837e-05	rplQ	WP_002986602.1	50S ribosomal protein L17
gene-SESEC_RS09495	53.3333	184.333	12.4	41.4567	-1.16164	0.000111987	0.000725057	SESEC_RS09495	WP_038674716.1	MFS transporter
gene-SESEC_RS00830	696.667	470.333	939.14	560.337	1.16059	7.04159e-07	7.01786e-06	SESEC_RS00830	WP_014622162.1	8-oxo-dGTP diphosphatase
gene-SESEC_RS05835	33	110.667	16.7667	54.78	-1.15865	0.000113021	0.000729089	trmD	WP_014622968.1	tRNA (guanosine(37)-N1)-methyltransferase TrmD
gene-SESEC_RS07380	3.33333	11	0.913333	3.26333	-1.15693	0.120959	0.2413	SESEC_RS07380	WP_014623245.1	radical SAM protein
gene-SESEC_RS01265	136.333	93.6667	231.69	145.637	1.15502	0.00545569	0.0207691	SESEC_RS01265	WP_012515936.1	hypothetical protein
gene-SESEC_RS05110	17.6667	59.6667	11.5967	36.6	-1.15067	0.0016897	0.00792995	SESEC_RS05110	WP_038674303.1	SatD family protein
gene-SESEC_RS01960	11.6667	39.3333	119.643	317.613	-1.14502	0.00804066	0.0284146	SESEC_RS01960	WP_014622356.1	ACT domain-containing protein
gene-SESEC_RS10945	7.33333	5	3.15333	2.03	1.14349	0.0651943	0.150985	SESEC_RS10945	WP_228269594.1	GHKL domain-containing protein
gene-SESEC_RS04330	16	11.3333	4.41	2.93333	1.1375	0.0274368	0.0778767	SESEC_RS04330	WP_041788232.1	LPXTG cell wall anchor domain-containing protein
gene-SESEC_RS05195	227.667	156	290.37	177.517	1.13467	2.028e-05	0.000155072	SESEC_RS05195	WP_014622862.1	PASTA domain-containing protein
gene-SESEC_RS10835	482.667	334.667	147.85	100.047	1.13013	9.0473e-07	8.77044e-06	SESEC_RS10835	WP_014622247.1	hypothetical protein
gene-SESEC_RS06600	204.333	142	40.8933	27.9167	1.12961	2.43623e-06	2.22777e-05	SESEC_RS06600	WP_014623099.1	glycoside hydrolase family 1 protein
gene-SESEC_RS04900	77	253	27.5167	88.2867	-1.12869	4.2679e-05	0.000306268	coaA	WP_014622823.1	type I pantothenate kinase
gene-SESEC_RS03280	6.66667	22.3333	0.786667	2.56333	-1.12517	0.0266297	0.0760726	SESEC_RS03280	WP_014622565.1	pneumococcal-type histidine triad protein
gene-SESEC_RS03305	2831.67	1984.33	499.8	344.153	1.12226	9.72644e-11	1.77884e-09	SESEC_RS03305	WP_014622570.1	MFS transporter
gene-SESEC_RS02910	682.333	2246.33	332.36	1051.03	-1.11581	1.15908e-10	2.07697e-09	SESEC_RS02910	WP_012515244.1	DivIVA domain-containing protein
gene-SESEC_RS07590	6.33333	4.33333	8.04	5.07333	1.1145	0.0826949	0.18108	tnpA	WP_014622411.1	IS200/IS605 family transposase
gene-SESEC_RS03450	6.33333	4.33333	8.04	5.07333	1.11449	0.082753	0.18108	tnpA	WP_014622411.1	IS200/IS605 family transposase
gene-SESEC_RS02350	6.33333	4.33333	8.04	5.07333	1.11446	0.0830033	0.18108	tnpA	WP_014622411.1	IS200/IS605 family transposase
gene-SESEC_RS02545	6.33333	4.33333	8.04	5.07333	1.11446	0.0830248	0.18108	tnpA	WP_014622411.1	IS200/IS605 family transposase
gene-SESEC_RS04150	8901	6270	1957.97	1350.02	1.11155	1.90923e-11	3.72195e-10	eno	WP_012515409.1	phosphopyruvate hydratase
gene-SESEC_RS09790	9	6.33333	345.943	190.38	1.10823	0.143415	0.270159	SESEC_RS09790	WP_012516427.1	helix-turn-helix transcriptional regulator
gene-SESEC_RS01685	104.667	72.6667	529.907	295.193	1.10655	0.000212048	0.00126233	trxA	WP_012514992.1	thioredoxin
gene-SESEC_RS10410	0.666667	2.33333	4.83333	15.7633	-1.10368	0.569753	0.719058	SESEC_RS10410	WP_080004977.1	lactococcin 972 family bacteriocin
gene-SESEC_RS11005	3.33333	11	7345.74	24314.8	-1.10314	0.120241	0.240211	SESEC_RS11005	WP_079993908.1	putative holin-like toxin
gene-SESEC_RS08510	1.66667	5.66667	3.09333	9.64667	-1.09855	0.185463	0.326077	SESEC_RS08510	WP_014623417.1	hypothetical protein
gene-SESEC_RS07635	276.667	894	111.47	346.843	-1.09556	1.18084e-05	9.47874e-05	SESEC_RS07635	WP_014623285.1	S1 RNA-binding domain-containing protein
gene-SESEC_RS05135	11.3333	36	4.28667	13.42	-1.08987	0.0193512	0.0580298	citG	WP_014622854.1	triphosphoribosyl-dephospho-CoA synthase CitG
gene-SESEC_RS00350	9.33333	30.3333	63.0167	155.533	-1.08966	0.0105749	0.0355302	SESEC_RS00350	WP_012677213.1	50S ribosomal protein L23
gene-SESEC_RS10100	19	61.6667	13.8067	41.77	-1.08876	0.00128942	0.00630855	SESEC_RS10100	WP_014623677.1	transglycosylase SLT domain-containing protein
gene-SESEC_RS05900	273.333	883	77.1767	242.53	-1.08827	2.45876e-05	0.000184044	SESEC_RS05900	WP_012679665.1	carbamoyl phosphate synthase small subunit
gene-SESEC_RS01260	21	15	222.647	136.453	1.08738	0.0684661	0.157127	SESEC_RS01260	WP_043036384.1	hypothetical protein
gene-SESEC_RS02505	386.333	278.667	89.5833	62.9433	1.08543	5.83829e-06	5.00344e-05	SESEC_RS02505	WP_014622441.1	YSIRK signal domain/LPXTG anchor domain surface protein
gene-SESEC_RS08680	19	60.3333	10.26	31.41	-1.08342	0.00460115	0.0182793	rsmG	WP_014623439.1	16S rRNA (guanine(527)-N(7))-methyltransferase RsmG
gene-SESEC_RS08875	29292.3	21135	6739.22	4743.04	1.083	1.18944e-11	2.34453e-10	sufD	WP_014623469.1	Fe-S cluster assembly protein SufD
gene-SESEC_RS05755	129	409.667	52.4833	161.42	-1.0789	6.12358e-05	0.000421055	SESEC_RS05755	WP_014622955.1	DegV family protein
gene-SESEC_RS00855	17	54.6667	12.97	39.93	-1.0787	0.00891707	0.030836	SESEC_RS00855	WP_014622167.1	ATP-binding cassette domain-containing protein
gene-SESEC_RS05355	6	19.3333	22.29	64.0733	-1.07815	0.032118	0.0875228	SESEC_RS05355	WP_012677940.1	putative DNA-binding protein
gene-SESEC_RS00445	26.6667	85.6667	741.08	1808.73	-1.07753	0.00462195	0.0182819	infA	WP_001040189.1	translation initiation factor IF-1
gene-SESEC_RS10855	8.33333	26.3333	51.8533	133.937	-1.0758	0.0207985	0.0613604	SESEC_RS10855	WP_169724971.1	hypothetical protein
gene-SESEC_RS09430	1528	1103.67	255.02	181.35	1.07545	1.22747e-10	2.17754e-09	SESEC_RS09430	WP_038674726.1	alpha-glucosidase
gene-SESEC_RS01700	22.3333	16	239.21	109.887	1.07013	0.0811916	0.178924	SESEC_RS01700	WP_038674551.1	hypothetical protein
gene-SESEC_RS07690	139.333	101	63.07	43.6467	1.0663	0.00026088	0.0015026	SESEC_RS07690	WP_014623294.1	LacI family DNA-binding transcriptional regulator
gene-SESEC_RS04695	733.333	2351.33	157.753	492.51	-1.06594	7.35783e-10	1.18662e-08	SESEC_RS04695	WP_038674332.1	sodium:alanine symporter family protein
gene-SESEC_RS05105	315.667	1004	38.0233	119.657	-1.06577	2.54353e-07	2.75135e-06	topA	WP_038674305.1	type I DNA topoisomerase
gene-SESEC_RS00720	341.667	248.333	42.8333	30.7633	1.06556	2.83037e-06	2.54877e-05	SESEC_RS00720	WP_014622149.1	BglG family transcription antiterminator
gene-SESEC_RS07990	5558.33	4055	1153.69	823.407	1.06462	2.82562e-11	5.3326e-10	rlmD	WP_014623348.1	23S rRNA (uracil(1939)-C(5))-methyltransferase RlmD
gene-SESEC_RS06775	17456	12629.3	4325.14	3075.75	1.05711	6.86878e-07	6.8843e-06	tuf	WP_012515923.1	elongation factor Tu
gene-SESEC_RS00260	4.66667	3.33333	5.61	3.66	1.0531	0.175779	0.312144	purE	WP_014622098.1	5-(carboxyamino)imidazole ribonucleotide mutase
gene-SESEC_RS01525	11	34.6667	10.71	31.3033	-1.05074	0.00513869	0.0198607	SESEC_RS01525	WP_014622285.1	DUF536 domain-containing protein
gene-SESEC_RS05905	108.333	341	37.7733	115.103	-1.04812	1.42839e-05	0.000112621	SESEC_RS05905	WP_014622979.1	aspartate carbamoyltransferase catalytic subunit
gene-SESEC_RS02905	442.333	1374.33	197.65	595.82	-1.04661	5.89851e-09	8.30473e-08	SESEC_RS02905	WP_014622506.1	RNA-binding protein
gene-SESEC_RS07785	100.667	315	73.7933	219.14	-1.04469	8.73018e-05	0.000582231	SESEC_RS07785	WP_014623307.1	L%2CD-transpeptidase
gene-SESEC_RS10995	2016.33	1483.67	317.303	230.32	1.04456	7.93939e-10	1.26887e-08	SESEC_RS10995	WP_014622196.1	FIVAR domain-containing protein
gene-SESEC_RS04390	50.6667	160.333	10.1333	31.31	-1.04283	0.000551698	0.00294793	SESEC_RS04390	WP_165620296.1	glycosyltransferase
gene-SESEC_RS03065	124.667	388.333	119.773	340.19	-1.04154	0.000134558	0.000855575	SESEC_RS03065	WP_014622531.1	hypothetical protein
gene-SESEC_RS07770	332.333	245.333	183.32	130.673	1.04112	0.00243183	0.0108122	SESEC_RS07770	WP_014623305.1	hypothetical protein
gene-SESEC_RS02355	77	238	40.8933	121.223	-1.04066	0.00020869	0.00124652	SESEC_RS02355	WP_014622412.1	hypothetical protein
gene-SESEC_RS03980	933.333	686.333	235.327	170.037	1.0383	3.02925e-09	4.40483e-08	SESEC_RS03980	WP_014622683.1	SIS domain-containing protein
gene-SESEC_RS03140	24.3333	76.3333	2.74333	8.48667	-1.03751	0.0031178	0.0134902	SESEC_RS03140	WP_014622543.1	DNA internalization-related competence protein ComEC/Rec2
gene-SESEC_RS08335	3576	2621.67	2926.08	1976.83	1.03431	8.95812e-05	0.000595195	SESEC_RS08335	WP_012516192.1	PepSY domain-containing protein
gene-SESEC_RS03600	2.33333	7.33333	0.556667	1.76667	-1.03322	0.195339	0.33874	SESEC_RS03600	WP_014622621.1	phage major capsid protein
gene-SESEC_RS03030	34.6667	106.333	7.06	21.3633	-1.03138	0.010228	0.0346307	SESEC_RS03030	WP_012677226.1	ISNCY family transposase
gene-SESEC_RS00190	41	126	43.4067	128.573	-1.03064	0.0281281	0.0792951	mreD	WP_014622086.1	rod shape-determining protein MreD
gene-SESEC_RS03345	833	620	368.043	263.757	1.02853	2.89337e-09	4.24201e-08	SESEC_RS03345	WP_038674426.1	HAD hydrolase-like protein
gene-SESEC_RS05085	7.66667	24.3333	5.21333	15.3667	-1.02689	0.0413054	0.107436	SESEC_RS05085	WP_004260353.1	putative bacteriocin export ABC transporter
gene-SESEC_RS10055	294.333	916	60.44	184.007	-1.02682	1.25218e-07	1.38836e-06	dnaB	WP_014623669.1	replicative DNA helicase
gene-SESEC_RS08870	24703.7	18560.3	5879.78	4320.12	1.01937	6.01403e-10	9.97092e-09	SESEC_RS08870	WP_014623468.1	cysteine desulfurase
gene-SESEC_RS07290	2188.67	1639	537.307	393.847	1.01819	2.14992e-09	3.20501e-08	SESEC_RS07290	WP_014623229.1	ROK family transcriptional regulator
gene-SESEC_RS08435	3548.67	2676	1232.97	901.017	1.01623	4.39767e-08	5.13255e-07	SESEC_RS08435	WP_014623406.1	manganese-dependent inorganic pyrophosphatase
gene-SESEC_RS00455	120.667	362.667	294.647	749.837	-1.01604	0.00059865	0.00316544	rpsK	WP_001118387.1	30S ribosomal protein S11
gene-SESEC_RS04965	16781.7	12612.7	2713.46	2015.74	1.00974	5.50071e-07	5.6082e-06	SESEC_RS04965	WP_014622832.1	formate--tetrahydrofolate ligase
gene-SESEC_RS05040	4	12.3333	23.1233	55.66	-1.0068	0.0875164	0.189104	SESEC_RS05040	WP_012677981.1	AraC family ligand binding domain-containing protein
gene-SESEC_RS04215	4.33333	13.3333	228.3	469.55	-1.00361	0.101391	0.211361	SESEC_RS04215	WP_012515426.1	F0F1 ATP synthase subunit C
gene-SESEC_RS06890	2873.33	2183.67	4993.73	3346.32	1.00233	2.41878e-09	3.57576e-08	SESEC_RS06890	WP_014623157.1	YtxH domain-containing protein
gene-SESEC_RS03985	1845.33	1401.33	586.697	433.083	1.00208	1.48479e-09	2.2707e-08	lacD	WP_014622684.1	tagatose-bisphosphate aldolase
gene-SESEC_RS04165	16675	12718	1475.53	1112.5	1.00179	1.45512e-09	2.24468e-08	SESEC_RS04165	WP_014622714.1	endonuclease/exonuclease/phosphatase family protein
gene-SESEC_RS04660	1517.33	1147.67	1310.07	930.613	1.00122	2.60688e-07	2.8028e-06	lepB	WP_012678044.1	signal peptidase I
gene-SESEC_RS10235	154.667	118.333	65.88	48.0267	1.00077	0.000188424	0.00114083	SESEC_RS10235	WP_228269602.1	hypothetical protein
gene-SESEC_RS03820	52	156	144.06	374.3	-0.99464	0.00115724	0.00573447	SESEC_RS03820	WP_012678186.1	YccF domain-containing protein
gene-SESEC_RS09480	22092	16865	2583.29	1954.34	0.991773	2.96003e-08	3.59664e-07	SESEC_RS09480	WP_038674720.1	PTS transporter subunit IIBC
gene-SESEC_RS06310	83100.7	63644	12402.4	9374.57	0.989765	1.61157e-09	2.44352e-08	lpdA	WP_014623044.1	dihydrolipoyl dehydrogenase
gene-SESEC_RS09275	26	20	89.6433	60.28	0.9886	0.045368	0.114637	SESEC_RS09275	WP_169724981.1	hypothetical protein
gene-SESEC_RS02235	164.667	127	56.49	41.92	0.98824	3.32196e-05	0.000243865	SESEC_RS02235	WP_014622395.1	DUF3137 domain-containing protein
gene-SESEC_RS07820	76.6667	229	37.2833	107.827	-0.986901	0.000403409	0.00222251	SESEC_RS07820	WP_012516082.1	bifunctional 3-deoxy-7-phosphoheptulonate synthase/chorismate mutase
gene-SESEC_RS04740	3	9	2.69667	7.67667	-0.984832	0.141112	0.268022	SESEC_RS04740	WP_014622799.1	TetR/AcrR family transcriptional regulator
gene-SESEC_RS05345	1094.67	3298.67	191.157	566.41	-0.98461	6.95658e-10	1.1322e-08	guaA	WP_021320787.1	glutamine-hydrolyzing GMP synthase
gene-SESEC_RS05710	987.667	2965	149.423	443.527	-0.984555	4.00113e-09	5.6784e-08	SESEC_RS05710	WP_014622947.1	ABC transporter ATP-binding protein
gene-SESEC_RS09030	1089.67	823.333	933.42	653.117	0.983974	6.17982e-05	0.000423282	SESEC_RS09030	WP_014623497.1	hypothetical protein
gene-SESEC_RS09865	5.33333	4	2.14333	1.58	0.983745	0.142066	0.268723	SESEC_RS09865	WP_012516446.1	helix-turn-helix transcriptional regulator
gene-SESEC_RS00075	261	787.667	52.3367	154.947	-0.983534	9.56857e-06	7.78653e-05	SESEC_RS00075	WP_014622084.1	amino acid permease
gene-SESEC_RS08865	2616.67	1988.67	4343.3	2839.2	0.982059	9.1575e-05	0.000605417	SESEC_RS08865	WP_038673978.1	SUF system NifU family Fe-S cluster assembly protein
gene-SESEC_RS03475	390.333	299	104.727	78.78	0.97955	5.40818e-06	4.68006e-05	SESEC_RS03475	WP_014622599.1	hypothetical protein
gene-SESEC_RS05635	33074.7	25408.3	4080.3	3109.55	0.978688	3.39763e-06	2.99871e-05	SESEC_RS05635	WP_014622932.1	ATP-dependent Clp protease ATP-binding subunit
gene-SESEC_RS02455	9.66667	29.3333	2.2	6.51667	-0.976147	0.108194	0.22138	SESEC_RS02455	WP_014622430.1	thioester-forming surface-anchored protein
gene-SESEC_RS08885	1537	4612.67	394.94	1156.01	-0.975373	2.37057e-08	2.98255e-07	SESEC_RS08885	WP_038674746.1	MraY family glycosyltransferase
gene-SESEC_RS05840	235	714	238.91	671.677	-0.974351	0.00342446	0.0145683	rimM	WP_014622969.1	ribosome maturation factor RimM
gene-SESEC_RS02965	841.667	2520.67	337.9	974.297	-0.973884	3.19324e-09	4.60553e-08	SESEC_RS02965	WP_014622516.1	NAD(P)H-hydrate dehydratase
gene-SESEC_RS09270	9	7	44.6633	27.63	0.973264	0.079668	0.177461	SESEC_RS09270	WP_038674735.1	hypothetical protein
gene-SESEC_RS02110	85.3333	252.667	16.18	47.33	-0.970326	0.000182245	0.00111484	SESEC_RS02110	WP_014622375.1	NCS2 family permease
gene-SESEC_RS02750	5007.33	3869	2807.78	2053.44	0.970251	2.08599e-06	1.92737e-05	SESEC_RS02750	WP_014622484.1	B3/4 domain-containing protein
gene-SESEC_RS09300	292.667	862.333	652.937	1663.5	-0.968297	1.26169e-06	1.20335e-05	rpsI	WP_012677343.1	30S ribosomal protein S9
gene-SESEC_RS02500	12118.7	9364	1945.76	1487.55	0.968019	3.2882e-06	2.93129e-05	SESEC_RS02500	WP_014622438.1	hypothetical protein
gene-SESEC_RS06595	135.333	104.333	38.1467	28.7867	0.967675	0.0034646	0.0146688	SESEC_RS06595	WP_038674174.1	DUF871 domain-containing protein
gene-SESEC_RS06465	14046.3	10852.3	1568.04	1205.75	0.967577	6.42633e-09	8.83745e-08	glgP	WP_014623072.1	glycogen/starch/alpha-glucan family phosphorylase
gene-SESEC_RS08325	1253.67	977.333	821.747	601.973	0.967026	3.55827e-09	5.09062e-08	fsa	WP_014623388.1	fructose-6-phosphate aldolase
gene-SESEC_RS09760	13	38	41.88	108.47	-0.966907	0.02816	0.0792951	SESEC_RS09760	WP_014623627.1	DUF4651 domain-containing protein
gene-SESEC_RS09055	25	19	2.79	2.14667	0.965454	0.048189	0.119563	SESEC_RS09055	WP_038673952.1	C39 family peptidase
gene-SESEC_RS04175	2684	2097	357.427	275.257	0.965217	6.04823e-09	8.38247e-08	ligA	WP_014622716.1	NAD-dependent DNA ligase LigA
gene-SESEC_RS05670	195.667	574.333	227.32	600.253	-0.964823	0.000223342	0.00132511	SESEC_RS05670	WP_038674254.1	dihydrofolate reductase
gene-SESEC_RS02730	213.667	167	57.6567	43.9867	0.963126	0.000167165	0.00103689	msrB	WP_012679147.1	peptide-methionine (R)-S-oxide reductase MsrB
gene-SESEC_RS01775	73.6667	219.333	195.507	487.903	-0.961495	0.000256636	0.00149273	SESEC_RS01775	WP_228273942.1	hypothetical protein
gene-SESEC_RS05120	424.667	1246.67	90.5767	262.263	-0.959674	2.52337e-06	2.2943e-05	trmFO	WP_014622851.1	methylenetetrahydrofolate--tRNA-(uracil(54)-C(5))-methyltransferase (FADH(2)-oxidizing) TrmFO
gene-SESEC_RS01425	59324.3	46440	7342.98	5687.65	0.956754	1.65809e-09	2.49276e-08	fusA	WP_012678553.1	elongation factor G
gene-SESEC_RS02780	119708	93746	36990	28236	0.956015	1.27486e-08	1.71334e-07	argF	WP_012515215.1	ornithine carbamoyltransferase
gene-SESEC_RS09655	81.6667	241	32.7567	92.8367	-0.953242	0.00042418	0.00231537	SESEC_RS09655	WP_014623606.1	hypothetical protein
gene-SESEC_RS09745	4.33333	12.6667	2.45	6.71	-0.952931	0.241865	0.394728	SESEC_RS09745	WP_014623623.1	class I SAM-dependent methyltransferase
gene-SESEC_RS06620	223.667	656.333	53.73	153.557	-0.951055	0.00691931	0.025205	SESEC_RS06620	WP_014623104.1	aminopeptidase
gene-SESEC_RS08965	15.6667	12.3333	1.16667	0.903333	0.950781	0.0367203	0.097664	SESEC_RS08965	WP_038673969.1	PBECR4 domain-containing protein
gene-SESEC_RS06030	764	2257.33	102.217	296.2	-0.946082	3.25494e-08	3.92807e-07	parE	WP_014622997.1	DNA topoisomerase IV subunit B
gene-SESEC_RS06555	24473.3	19534.3	3176.22	2487.54	0.943535	5.59131e-06	4.81504e-05	uvrB	WP_014623088.1	excinuclease ABC subunit UvrB
gene-SESEC_RS01640	661.333	528.667	150.487	117.043	0.943499	0.000270533	0.00155316	SESEC_RS01640	WP_014622305.1	ISL3-like element ISSeq1 family transposase
gene-SESEC_RS02565	69	197.667	133.52	334.637	-0.943461	0.0015866	0.00752574	nrdI	WP_014622448.1	class Ib ribonucleoside-diphosphate reductase assembly flavoprotein NrdI
gene-SESEC_RS00825	10051	7976.67	1665.97	1299.74	0.942522	3.3045e-08	3.96094e-07	groL	WP_012678897.1	chaperonin GroEL
gene-SESEC_RS06255	664.333	1917.67	437.573	1194.62	-0.942455	2.12484e-06	1.95309e-05	SESEC_RS06255	WP_014623037.1	TIGR01906 family membrane protein
gene-SESEC_RS02665	91.3333	73	158.723	115.907	0.942259	0.0357155	0.0954207	SESEC_RS02665	WP_014622467.1	TNT domain-containing protein
gene-SESEC_RS04350	369.667	293	900.647	636.41	0.942093	0.00337608	0.0144317	SESEC_RS04350	WP_021320657.1	IS1595 family transposase
gene-SESEC_RS08015	1354.67	1062	317.333	244.337	0.941566	0.00626215	0.0233875	SESEC_RS08015	WP_014622678.1	ISL3-like element ISSeq1 family transposase
gene-SESEC_RS05860	1354.67	1062	317.333	244.337	0.941566	0.00629129	0.023447	SESEC_RS05860	WP_014622678.1	ISL3-like element ISSeq1 family transposase
gene-SESEC_RS05325	1354.67	1062	317.333	244.337	0.941565	0.00631491	0.0234857	SESEC_RS05325	WP_014622678.1	ISL3-like element ISSeq1 family transposase
gene-SESEC_RS07105	8.66667	25	8.06333	21.91	-0.940283	0.0632372	0.148237	SESEC_RS07105	WP_014623192.1	hypothetical protein
gene-SESEC_RS06075	103.667	301.333	69.7367	190.63	-0.934099	0.000116186	0.000746787	pyrE	WP_014623005.1	orotate phosphoribosyltransferase
gene-SESEC_RS04335	3178.33	2550	2811.58	2123.98	0.933078	0.00309046	0.0134046	SESEC_RS04335	WP_014622739.1	DUF6036 family nucleotidyltransferase
gene-SESEC_RS00765	1139.67	908.333	991.89	731	0.928008	2.7378e-08	3.37281e-07	ahpC	WP_012514798.1	alkyl hydroperoxide reductase subunit C
gene-SESEC_RS07940	2.66667	7.66667	35.2433	85.5467	-0.927852	0.263935	0.422964	SESEC_RS07940	WP_014623337.1	garvicin Q family class II bacteriocin
gene-SESEC_RS01635	27299.7	21892	7555.38	5893.01	0.926131	5.06413e-08	5.79597e-07	dinB	WP_014622304.1	DNA polymerase IV
gene-SESEC_RS09210	656.667	524.667	208.08	161.503	0.925636	8.69925e-07	8.47938e-06	SESEC_RS09210	WP_014623529.1	LacI family DNA-binding transcriptional regulator
gene-SESEC_RS09205	13020.3	10488.3	5001.48	3874.48	0.923373	5.99706e-09	8.37699e-08	SESEC_RS09205	WP_014623528.1	diacylglycerol kinase family lipid kinase
gene-SESEC_RS10435	4.66667	3.66667	412.597	241.983	0.922008	0.26957	0.42851	SESEC_RS10435	WP_064484007.1	DUF3042 family protein
gene-SESEC_RS04875	1	3	4.84333	10.4467	-0.92192	0.490924	0.651383	SESEC_RS04875	WP_014622820.1	hypothetical protein
gene-SESEC_RS01955	26	76.6667	5.65667	15.9333	-0.921549	0.0109389	0.0364767	SESEC_RS01955	WP_014622355.1	KxYKxGKxW signal peptide domain-containing protein
gene-SESEC_RS10880	30.6667	89.3333	3.97333	11.2967	-0.921131	0.00694228	0.0252369	SESEC_RS10880	WP_012677978.1	DUF1430 domain-containing protein
gene-SESEC_RS08235	1497	4227.67	757.64	2054.79	-0.917609	8.66442e-05	0.000580026	SESEC_RS08235	WP_014623372.1	amino acid ABC transporter ATP-binding protein
gene-SESEC_RS08125	109.667	310.667	25.34	70.86	-0.916814	0.00368505	0.0154181	SESEC_RS08125	WP_014622390.1	ISL3-like element ISSeq1 family transposase
gene-SESEC_RS02860	37.6667	106.333	541.51	1174.09	-0.916591	0.00980324	0.0335732	SESEC_RS02860	WP_012515235.1	DUF3165 family protein
gene-SESEC_RS03355	562.667	448.333	127.213	99.85	0.916284	0.00395143	0.016302	SESEC_RS03355	WP_014622582.1	YSIRK signal domain/LPXTG anchor domain surface protein
gene-SESEC_RS02720	41.6667	33.6667	22.4633	17.2467	0.915159	0.00774044	0.0275734	ccdA2	WP_014622479.1	thiol-disulfide oxidoreductase-associated membrane protein CcdA2
gene-SESEC_RS04545	39.6667	112.667	120.9	285.53	-0.914112	0.00319256	0.0137801	rplT	WP_003027551.1	50S ribosomal protein L20
gene-SESEC_RS02525	63.3333	52.3333	23.8767	18.72	0.909374	0.0101082	0.0343524	SESEC_RS02525	WP_014622445.1	XRE family transcriptional regulator
gene-SESEC_RS06320	24084.3	19498	7633.92	6010.09	0.908581	1.0349e-08	1.41224e-07	SESEC_RS06320	WP_012677772.1	alpha-ketoacid dehydrogenase subunit beta
gene-SESEC_RS08275	782	2254.67	266.163	740.2	-0.90782	1.4725e-05	0.000115076	rsmH	WP_014623377.1	16S rRNA (cytosine(1402)-N(4))-methyltransferase RsmH
gene-SESEC_RS00050	40	115	103.65	263.163	-0.907743	0.0160033	0.0497196	SESEC_RS00050	WP_038674671.1	septum formation initiator family protein
gene-SESEC_RS01820	895.667	726.667	307.847	242.117	0.907539	3.81326e-07	4.0028e-06	manA	WP_038674534.1	mannose-6-phosphate isomerase%2C class I
gene-SESEC_RS05630	1045.67	843	1886.37	1344.4	0.907132	3.80371e-07	4.0028e-06	ndk	WP_012515690.1	nucleoside-diphosphate kinase
gene-SESEC_RS00815	3.33333	2.66667	30.1267	14.5233	0.90523	0.431809	0.598928	SESEC_RS00815	WP_038674620.1	hypothetical protein
gene-SESEC_RS02755	219.667	177.667	266.95	193.22	0.899575	0.000411566	0.00226043	SESEC_RS02755	WP_038674462.1	prolyl-tRNA synthetase associated domain-containing protein
gene-SESEC_RS05675	721.333	2049.67	297.217	813.273	-0.899106	9.17955e-08	1.03569e-06	SESEC_RS05675	WP_014622940.1	thymidylate synthase
gene-SESEC_RS08635	864.667	2452.67	188.087	523.347	-0.898947	1.17905e-07	1.31549e-06	der	WP_021321114.1	ribosome biogenesis GTPase Der
gene-SESEC_RS03515	0.666667	2	4.09333	12.4633	-0.895554	0.481038	0.641236	SESEC_RS03515	WP_041788176.1	VRR-NUC domain-containing protein
gene-SESEC_RS01630	26784.3	21633.7	2924.76	2363.73	0.894541	0.00163758	0.00772262	pflB	WP_014622303.1	formate C-acetyltransferase
gene-SESEC_RS09570	3	2.33333	2.82333	2.23	0.894511	0.398181	0.564196	SESEC_RS09570	WP_038674709.1	DNA topology modulation protein
gene-SESEC_RS03825	77	214	96.0633	243.197	-0.894403	0.00148314	0.00713033	SESEC_RS03825	WP_014622658.1	aminoacyl-tRNA deacylase
gene-SESEC_RS06080	108.667	309	61.5567	166.573	-0.894203	0.000790321	0.00412362	pyrF	WP_014623006.1	orotidine-5'-phosphate decarboxylase
gene-SESEC_RS09845	6517.33	5390	1784.51	1431.31	0.892726	2.53486e-06	2.2943e-05	recA	WP_238525392.1	recombinase RecA
gene-SESEC_RS02805	108.333	305.333	102.293	265.567	-0.891689	0.000235674	0.00138439	rsmD	WP_014622490.1	16S rRNA (guanine(966)-N(2))-methyltransferase RsmD
gene-SESEC_RS06815	2.66667	7.66667	5.15	13.6533	-0.891374	0.22533	0.376399	SESEC_RS06815	WP_014623142.1	Imm63 family immunity protein
gene-SESEC_RS10940	10.6667	8.66667	3.52667	2.80667	0.891246	0.159934	0.290998	SESEC_RS10940	WP_228269593.1	reverse transcriptase/maturase family protein
gene-SESEC_RS08470	322	905.333	258.94	682.327	-0.889529	7.33915e-06	6.14134e-05	SESEC_RS08470	WP_038674750.1	ECF transporter S component
gene-SESEC_RS09775	530	438.333	835.27	622.453	0.886907	0.000976368	0.00493469	SESEC_RS09775	WP_014623631.1	hypothetical protein
gene-SESEC_RS03680	52.6667	43.3333	8.67667	7.02667	0.885125	0.00716408	0.0258841	SESEC_RS03680	WP_014622637.1	DUF2075 domain-containing protein
gene-SESEC_RS05125	865.667	708.667	259.567	206.697	0.883976	0.000869985	0.0044477	citC	WP_014622852.1	[citrate (pro-3S)-lyase] ligase
gene-SESEC_RS06505	3092.33	2562.67	679.56	550.467	0.881004	2.95311e-08	3.59664e-07	SESEC_RS06505	WP_014623080.1	sugar ABC transporter permease
gene-SESEC_RS06785	2058	1688.33	581.693	466.107	0.879823	4.72852e-05	0.000334199	SESEC_RS06785	WP_014623137.1	anti sigma factor C-terminal domain-containing protein
gene-SESEC_RS00860	4.33333	12.3333	5.40667	13.6667	-0.87841	0.163668	0.295368	SESEC_RS00860	WP_038674616.1	hypothetical protein
gene-SESEC_RS00760	14851	12242.7	2671.87	2171.3	0.877186	6.8492e-06	5.78595e-05	ahpF	WP_014622154.1	alkyl hydroperoxide reductase subunit F
gene-SESEC_RS03835	1074	884	417.75	334.27	0.876843	1.02914e-06	9.92227e-06	SESEC_RS03835	WP_014622660.1	glycoside hydrolase family 25 protein
gene-SESEC_RS01665	34.3333	95	175.06	399.693	-0.876611	0.0175524	0.0536862	SESEC_RS01665	WP_012514987.1	hypothetical protein
gene-SESEC_RS07120	92.6667	259	30.18	81.24	-0.876061	0.00412076	0.0167666	SESEC_RS07120	WP_014623195.1	ATP-binding cassette domain-containing protein
gene-SESEC_RS01095	93	76.3333	84.8233	65.0867	0.868994	0.00226945	0.0102751	SESEC_RS01095	WP_012677306.1	PTS glucitol/sorbitol transporter subunit IIC
gene-SESEC_RS01770	12.6667	34.6667	98.19	221.79	-0.867959	0.0360598	0.0961956	SESEC_RS01770	WP_014622327.1	hypothetical protein
gene-SESEC_RS08890	606	1685.67	290.09	772.793	-0.867624	6.47456e-07	6.56335e-06	mecA	WP_014623472.1	adaptor protein MecA
gene-SESEC_RS04980	62	173.333	17.5833	47.47	-0.867182	0.0035584	0.0149943	SESEC_RS04980	WP_014622835.1	aspartate-semialdehyde dehydrogenase
gene-SESEC_RS09955	2543.67	2139.67	1638.73	1305.06	0.866225	0.000232723	0.00137617	SESEC_RS09955	WP_014623656.1	hypothetical protein
gene-SESEC_RS09190	6.33333	17.6667	0.66	1.82667	-0.865968	0.0901426	0.191284	SESEC_RS09190	WP_014623524.1	pneumococcal-type histidine triad protein
gene-SESEC_RS01705	4313.67	3582	1139.17	923.52	0.865838	0.000506173	0.00272933	mutY	WP_014622317.1	A/G-specific adenine glycosylase
gene-SESEC_RS07345	364	303.333	453.167	347.317	0.865433	0.000732215	0.00384304	SESEC_RS07345	WP_014623240.1	type II toxin-antitoxin system antitoxin PezA
gene-SESEC_RS10935	5.66667	4.66667	2.55	2.00667	0.864576	0.170558	0.304704	SESEC_RS10935	WP_228269592.1	hypothetical protein
gene-SESEC_RS00055	497.667	1375	111.13	301.4	-0.864395	4.26253e-07	4.44807e-06	SESEC_RS00055	WP_014622081.1	serine hydrolase
gene-SESEC_RS07005	2	5.66667	1.90667	5.48667	-0.864176	0.383248	0.550958	SESEC_RS07005	WP_012679835.1	hypothetical protein
gene-SESEC_RS08600	1329	1103.67	483.65	387.473	0.863483	0.00185745	0.0086674	yidC	WP_014623427.1	membrane protein insertase YidC
gene-SESEC_RS00385	17	46	184.687	389.813	-0.86155	0.0390672	0.102751	rpsQ	WP_196820072.1	30S ribosomal protein S17
gene-SESEC_RS07285	7.66667	6.33333	2.83667	2.28	0.861208	0.136504	0.262034	SESEC_RS07285	WP_014623228.1	hypothetical protein
gene-SESEC_RS06710	28.3333	23.3333	12.1033	9.73	0.857594	0.0313798	0.0863065	SESEC_RS06710	WP_014623122.1	PTS system mannose/fructose/sorbose family transporter subunit IID
gene-SESEC_RS05300	21	58	3.89333	10.6267	-0.857182	0.0236437	0.0685357	SESEC_RS05300	WP_228269581.1	virulence-associated E family protein
gene-SESEC_RS10180	183.667	506.667	70.44	188.613	-0.856178	0.00147372	0.00710427	SESEC_RS10180	WP_012678748.1	YitT family protein
gene-SESEC_RS05130	231.333	637.667	67.11	179.977	-0.854435	3.49893e-05	0.000254389	SESEC_RS05130	WP_038674300.1	AbrB family transcriptional regulator
gene-SESEC_RS00225	530.333	448.667	33.8433	28.3567	0.853806	1.30418e-05	0.00010375	SESEC_RS00225	WP_014622091.1	phosphoribosylformylglycinamidine synthase
gene-SESEC_RS01965	4941	13685	1045.18	2823.91	-0.850909	0.000193168	0.00116558	SESEC_RS01965	WP_012515046.1	PFL family protein
gene-SESEC_RS06250	66.6667	179	75.72	185.07	-0.849759	0.00909572	0.0313317	rplJ	WP_014623036.1	50S ribosomal protein L10
gene-SESEC_RS08925	9	24.6667	555.973	1159.2	-0.845939	0.110285	0.224194	rpmB	WP_002982870.1	50S ribosomal protein L28
gene-SESEC_RS07330	1387	1195.67	791.153	649.543	0.840612	0.0148902	0.047002	SESEC_RS07330	WP_014623237.1	hypothetical protein
gene-SESEC_RS07860	265.667	225.667	50.8933	42.48	0.840437	0.000347288	0.00193739	SESEC_RS07860	WP_014623319.1	ABC transporter substrate-binding protein
gene-SESEC_RS04100	143	118	1700.14	981.81	0.838814	0.0318082	0.0870797	SESEC_RS04100	WP_012515399.1	phosphocarrier protein HPr
gene-SESEC_RS09840	1449	1230.33	3057.58	2269.33	0.838543	6.91366e-06	5.81272e-05	spx	WP_012516440.1	transcriptional regulator Spx
gene-SESEC_RS04945	6497.67	5463.33	1016.19	849.217	0.838306	0.000576295	0.00306092	SESEC_RS04945	WP_038674316.1	phospho-sugar mutase
gene-SESEC_RS04065	8.33333	7	3.76667	3.04667	0.831636	0.194168	0.33753	SESEC_RS04065	WP_037578741.1	DNA/RNA non-specific endonuclease
gene-SESEC_RS06315	53285	45452.3	10586.5	8890.24	0.830817	2.08019e-07	2.27685e-06	SESEC_RS06315	WP_014623045.1	dihydrolipoamide acetyltransferase
gene-SESEC_RS05155	32.3333	28	75.14	52.8233	0.830005	0.056839	0.135837	SESEC_RS05155	WP_014622856.1	acetyl-CoA carboxylase biotin carboxyl carrier protein subunit
gene-SESEC_RS04535	257.667	690	250.87	622.113	-0.827165	6.31611e-05	0.000429302	infC	WP_012515489.1	translation initiation factor IF-3
gene-SESEC_RS00460	1722	4640.67	593.437	1555.98	-0.826928	7.91093e-06	6.58873e-05	SESEC_RS00460	WP_038674647.1	DNA-directed RNA polymerase subunit alpha
gene-SESEC_RS09965	23.6667	64	3.54	9.38667	-0.826874	0.0189725	0.0572402	SESEC_RS09965	WP_228269598.1	histidine kinase
gene-SESEC_RS07110	293.333	800.333	134.043	349.633	-0.825341	0.00186149	0.0086674	SESEC_RS07110	WP_038674138.1	ABC transporter permease
gene-SESEC_RS06635	233.667	626.667	55.47	146.347	-0.822798	0.000137467	0.000870952	SESEC_RS06635	WP_014623107.1	MFS transporter
gene-SESEC_RS03655	13.3333	11.6667	1.90333	1.58333	0.82042	0.121464	0.241566	SESEC_RS03655	WP_041788211.1	DUF859 family phage minor structural protein
gene-SESEC_RS08605	38	102	47.0333	113.687	-0.816641	0.0109137	0.0364612	greA	WP_037579971.1	transcription elongation factor GreA
gene-SESEC_RS10740	9.66667	26	1175.4	2163.93	-0.813564	0.133805	0.25999	SESEC_RS10740	WP_012515696.1	hypothetical protein
gene-SESEC_RS01280	18.6667	16	32.9233	25.31	0.811873	0.0765336	0.17172	SESEC_RS01280	WP_014622249.1	hypothetical protein
gene-SESEC_RS05045	23.3333	62	11.7967	30.2467	-0.811816	0.0134469	0.0427506	SESEC_RS05045	WP_014622844.1	response regulator transcription factor
gene-SESEC_RS08610	765.333	2051.33	131.947	346.983	-0.811519	1.72277e-06	1.6001e-05	mltG	WP_014623428.1	endolytic transglycosylase MltG
gene-SESEC_RS02895	784	2088.33	495.943	1234.39	-0.810973	0.000909292	0.00462202	SESEC_RS02895	WP_012678303.1	cell division protein SepF
gene-SESEC_RS04055	302	796.667	1036.71	2260.35	-0.810293	9.35347e-05	0.000613819	rplS	WP_012515391.1	50S ribosomal protein L19
gene-SESEC_RS05055	46.3333	123	18.23	47.28	-0.809746	0.00805723	0.0284165	SESEC_RS05055	WP_012515593.1	ABC transporter ATP-binding protein
gene-SESEC_RS08970	3.33333	9	0.413333	1.10667	-0.809456	0.223875	0.375383	SESEC_RS08970	WP_038673967.1	type IV secretory system conjugative DNA transfer family protein
gene-SESEC_RS02880	799.667	2132.33	166.297	434.477	-0.808517	8.11353e-07	7.99634e-06	ftsA	WP_014622504.1	cell division protein FtsA
gene-SESEC_RS05815	358.333	942.667	194.837	487.74	-0.807962	0.00363318	0.015237	SESEC_RS05815	WP_266095217.1	DeoR/GlpR family DNA-binding transcription regulator
gene-SESEC_RS03060	38	101.333	39.2067	94.9767	-0.807173	0.00527433	0.0202088	SESEC_RS03060	WP_038674449.1	transcription repressor NadR
gene-SESEC_RS06770	2842.67	2465.33	1394.49	1154.24	0.806889	4.29095e-06	3.74983e-05	tpiA	WP_014623135.1	triose-phosphate isomerase
gene-SESEC_RS00450	181.333	477.667	496.403	1149.43	-0.806718	0.00273699	0.0120816	rpsM	WP_012514749.1	30S ribosomal protein S13
gene-SESEC_RS02010	225.667	602.667	358.197	871.153	-0.805918	0.00942137	0.0323905	SESEC_RS02010	WP_014622362.1	MarR family transcriptional regulator
gene-SESEC_RS06915	151.333	393.667	249.567	562.557	-0.804893	0.0113083	0.0373574	SESEC_RS06915	WP_014623160.1	SprT family protein
gene-SESEC_RS08190	29.3333	78	30.6433	74.7733	-0.804433	0.00994978	0.0340095	SESEC_RS08190	WP_012677486.1	DUF1273 domain-containing protein
gene-SESEC_RS03495	32	27.3333	27.59	21.9567	0.802577	0.0477389	0.119112	SESEC_RS03495	WP_000105206.1	DUF2815 family protein
gene-SESEC_RS00020	5	13.3333	14.57	32.9433	-0.800603	0.14159	0.268642	SESEC_RS00020	WP_169724974.1	helix-turn-helix transcriptional regulator
gene-SESEC_RS09080	18.6667	16	50.9333	38.4233	0.80042	0.0563502	0.135188	SESEC_RS09080	WP_012677371.1	hypothetical protein
gene-SESEC_RS06920	1421.33	3741.33	171.553	448.433	-0.799063	0.000234118	0.00137982	SESEC_RS06920	WP_014623161.1	Tex family protein
gene-SESEC_RS08505	11.3333	29.6667	22.03	55.8767	-0.798776	0.215805	0.364956	SESEC_RS08505	WP_021320710.1	hypothetical protein
gene-SESEC_RS02725	45.3333	40	28.7767	23.98	0.79685	0.0328516	0.0888626	SESEC_RS02725	WP_038674466.1	TlpA disulfide reductase family protein
gene-SESEC_RS00245	259.333	227.333	45.91	39.59	0.795705	0.00039984	0.00220971	purH	WP_014622094.1	bifunctional phosphoribosylaminoimidazolecarboxamide formyltransferase/IMP cyclohydrolase
gene-SESEC_RS01085	210	183.333	29.71	25.64	0.795542	0.00233712	0.0104698	SESEC_RS01085	WP_014622214.1	PRD domain-containing protein
gene-SESEC_RS07165	2635	6987	562.177	1456.32	-0.79384	1.53575e-06	1.44916e-05	SESEC_RS07165	WP_014623204.1	glycosyltransferase family 4 protein
gene-SESEC_RS05445	372	326.667	310.153	253.707	0.793569	0.000256641	0.00149273	SESEC_RS05445	WP_012515653.1	thymidine kinase
gene-SESEC_RS02935	36.6667	96	809.383	1533.37	-0.793333	0.00608835	0.0228829	SESEC_RS02935	WP_012515249.1	DUF1797 family protein
gene-SESEC_RS09755	9.33333	24.3333	45.57	95.5567	-0.7915	0.0699615	0.159732	SESEC_RS09755	WP_014623626.1	thioredoxin family protein
gene-SESEC_RS09680	57	150.333	19.5767	49.8567	-0.790557	0.00402504	0.0165288	SESEC_RS09680	WP_014623610.1	SpaA isopeptide-forming pilin-related protein
gene-SESEC_RS00870	4986	4360	825.8	714.197	0.789828	3.28469e-05	0.000242793	SESEC_RS00870	WP_014622173.1	hypothetical protein
gene-SESEC_RS09750	171.333	450	119.447	291.5	-0.779393	0.000763988	0.00399798	SESEC_RS09750	WP_014623625.1	DUF4479 and tRNA-binding domain-containing protein
gene-SESEC_RS02005	1390.67	3617.67	625.537	1570.09	-0.777162	1.03322e-05	8.36959e-05	SESEC_RS02005	WP_038674519.1	enoyl-CoA hydratase
gene-SESEC_RS04250	1182	3046.33	2154.26	4952.43	-0.775032	2.42453e-05	0.00018225	SESEC_RS04250	WP_014622724.1	F0F1 ATP synthase subunit epsilon
gene-SESEC_RS02095	6542.33	5772.33	2107.22	1811.13	0.772917	0.000169654	0.00104866	SESEC_RS02095	WP_012515071.1	PTS sugar transporter subunit IIB
gene-SESEC_RS03150	347.333	894.333	261.94	623.313	-0.772382	0.00887587	0.0307535	sodA	WP_014622545.1	superoxide dismutase SodA
gene-SESEC_RS07035	2.66667	2.33333	4.79	3.63333	0.772105	0.365246	0.534169	SESEC_RS07035	WP_014623178.1	hypothetical protein
gene-SESEC_RS00845	30.3333	78.6667	7.94333	20.21	-0.771494	0.0131346	0.0419834	SESEC_RS00845	WP_014622166.1	hypothetical protein
gene-SESEC_RS09365	65.3333	171.333	616.91	1319.8	-0.769399	0.0568922	0.135837	rpsO	WP_003046456.1	30S ribosomal protein S15
gene-SESEC_RS06795	2	5.33333	9.7	19.4833	-0.769396	0.460347	0.618679	SESEC_RS06795	WP_014623139.1	Imm59 family immunity protein
gene-SESEC_RS09780	870.667	778.333	508.45	437.11	0.768632	0.0120641	0.0392692	SESEC_RS09780	WP_014623632.1	CPBP family intramembrane metalloprotease
gene-SESEC_RS04180	1075.33	955	331.707	286.9	0.767567	0.000196773	0.00118331	SESEC_RS04180	WP_014622717.1	diacylglycerol kinase family lipid kinase
gene-SESEC_RS09475	1383.67	1220.33	603.59	510.33	0.767332	0.0225393	0.0659813	SESEC_RS09475	WP_014623573.1	endonuclease/exonuclease/phosphatase family protein
gene-SESEC_RS05825	440.333	1140	129.88	326.09	-0.766347	0.00159305	0.0075362	SESEC_RS05825	WP_012515728.1	PTS transporter subunit IIC
gene-SESEC_RS03145	140.667	358.667	40.8433	102.337	-0.764542	0.00396153	0.0163057	holA	WP_014622544.1	DNA polymerase III subunit delta
gene-SESEC_RS09970	5	13	3.84667	9.21	-0.764154	0.19426	0.33753	SESEC_RS09970	WP_014623659.1	response regulator transcription factor
gene-SESEC_RS01000	1427.67	1280.33	85.8633	76.69	0.760413	5.72804e-05	0.000400061	SESEC_RS01000	WP_038674610.1	NPCBM/NEW2 domain-containing protein
gene-SESEC_RS02810	89	225.667	99.1033	231.9	-0.758424	0.00388506	0.016103	coaD	WP_014622491.1	pantetheine-phosphate adenylyltransferase
gene-SESEC_RS08240	1970.33	5015	878.167	2149.51	-0.758217	0.00103127	0.00519739	SESEC_RS08240	WP_012516169.1	amino acid ABC transporter permease
gene-SESEC_RS08000	134	119	62.94	53.8833	0.756384	0.0126803	0.0408255	recX	WP_012516130.1	recombination regulator RecX
gene-SESEC_RS00310	8551.33	7781	2504.03	2210.03	0.753954	0.000390338	0.00216394	SESEC_RS00310	WP_012678784.1	zinc-dependent alcohol dehydrogenase family protein
gene-SESEC_RS07340	1589.33	1437	750.423	650.817	0.752935	1.47109e-05	0.000115076	SESEC_RS07340	WP_014623239.1	type II toxin-antitoxin system toxin PezT
gene-SESEC_RS07805	125.333	324.333	139.847	331.187	-0.747704	0.0123333	0.0399258	SESEC_RS07805	WP_012516079.1	hypothetical protein
gene-SESEC_RS01620	277.667	705.333	96.5267	237.893	-0.746937	0.000599542	0.00316544	SESEC_RS01620	WP_014622301.1	serine hydrolase domain-containing protein
gene-SESEC_RS09370	9.66667	25	1.92667	4.84	-0.746914	0.105769	0.21818	SESEC_RS09370	WP_228269597.1	TQXA domain-containing protein
gene-SESEC_RS00230	337.667	310	64.2733	57.3967	0.746742	0.0081608	0.0286678	purF	WP_014622092.1	amidophosphoribosyltransferase
gene-SESEC_RS04185	6371	5810.33	700.193	629.09	0.74659	5.13754e-06	4.46765e-05	pulA	WP_014622718.1	type I pullulanase
gene-SESEC_RS07115	179.667	461.333	77.0167	189.46	-0.745131	0.00104078	0.00523043	SESEC_RS07115	WP_014623194.1	ABC-2 family transporter protein
gene-SESEC_RS02135	224.333	199.667	426.677	319.25	0.744646	0.0422479	0.108778	SESEC_RS02135	WP_012515079.1	HIT family protein
gene-SESEC_RS04020	52	45.6667	536.083	409.643	0.74394	0.125871	0.248659	SESEC_RS04020	WP_012515383.1	type B 50S ribosomal protein L31
gene-SESEC_RS07960	6.66667	16.6667	1.36333	3.45	-0.743767	0.210625	0.358666	SESEC_RS07960	WP_038674057.1	bacteriocin secretion accessory protein
gene-SESEC_RS00470	51.6667	132	8.88667	22.32	-0.743695	0.031476	0.0864373	SESEC_RS00470	WP_014622116.1	hypothetical protein
gene-SESEC_RS02770	57431	51588	13603.5	12043.2	0.74269	0.000434462	0.00235699	arcA	WP_014622487.1	arginine deiminase
gene-SESEC_RS06705	43	38.3333	20.1267	17.4233	0.739012	0.0575037	0.137112	SESEC_RS06705	WP_012679789.1	PTS mannose/fructose/sorbose/N-acetylgalactosamine transporter subunit IIC
gene-SESEC_RS06330	1659.67	1501.33	227.737	204.57	0.738905	0.000363156	0.00201956	SESEC_RS06330	WP_014623047.1	ABC-F family ATP-binding cassette domain-containing protein
gene-SESEC_RS07335	2344.67	2155.67	525.09	471.773	0.738658	0.0424759	0.109206	SESEC_RS07335	WP_038674121.1	hypothetical protein
gene-SESEC_RS00965	391	354.667	109.197	96.8833	0.738062	0.000293448	0.00166319	ulaG	WP_012514836.1	L-ascorbate 6-phosphate lactonase
gene-SESEC_RS10095	164.333	149.667	111.1	94.8033	0.736553	0.00464734	0.0183209	SESEC_RS10095	WP_014623676.1	HAD hydrolase-like protein
gene-SESEC_RS05800	51	128.667	38.5267	90.89	-0.735918	0.0106062	0.0355678	SESEC_RS05800	WP_014622962.1	glycoside hydrolase family 73 protein
gene-SESEC_RS04955	125.667	315.667	117.003	269.623	-0.735254	0.00903846	0.031195	coaC	WP_014622830.1	phosphopantothenoylcysteine decarboxylase
gene-SESEC_RS06750	1587	1440	353.057	315.04	0.734309	0.00240835	0.0107618	SESEC_RS06750	WP_014623131.1	HD domain-containing protein
gene-SESEC_RS06500	1674.33	1527.67	662.283	584.263	0.733238	8.22438e-06	6.81778e-05	SESEC_RS06500	WP_038674190.1	sugar ABC transporter permease
gene-SESEC_RS08650	75.6667	189	87.4733	199.847	-0.729866	0.0312189	0.0859974	nrdR	WP_012516251.1	transcriptional regulator NrdR
gene-SESEC_RS02775	15466	14073.3	25328.1	20771.7	0.729849	0.000187234	0.00113751	SESEC_RS02775	WP_012515214.1	GNAT family N-acetyltransferase
gene-SESEC_RS00275	698	1754.33	154.79	382.267	-0.728112	1.20696e-05	9.64477e-05	purB	WP_038674659.1	adenylosuccinate lyase
gene-SESEC_RS10915	8	20.3333	65.1	143.103	-0.727561	0.171183	0.305205	SESEC_RS10915	WP_228269587.1	hypothetical protein
gene-SESEC_RS06910	806.667	731.667	7333.74	5334.1	0.726503	0.00155991	0.0074389	SESEC_RS06910	WP_012515958.1	PspC domain-containing protein
gene-SESEC_RS00185	59.6667	150.667	23.51	57.8133	-0.72637	0.0829074	0.18108	SESEC_RS00185	WP_014622085.1	rod shape-determining protein MreC
gene-SESEC_RS06495	935	850.333	393.573	346.237	0.725961	0.000204526	0.00122578	SESEC_RS06495	WP_014623078.1	maltodextrose utilization protein MalA
gene-SESEC_RS09600	100.667	253.333	28.3233	69.5667	-0.724254	0.00334283	0.0143241	SESEC_RS09600	WP_014623593.1	LD-carboxypeptidase
gene-SESEC_RS03080	282.333	703	209.953	497.903	-0.723162	0.00207661	0.00959351	recR	WP_012515284.1	recombination mediator RecR
gene-SESEC_RS06535	17.3333	43	278.723	566.447	-0.722001	0.115609	0.232452	dltC	WP_012515872.1	D-alanine--poly(phosphoribitol) ligase subunit DltC
gene-SESEC_RS03865	551	1380.67	124.083	304.73	-0.720777	3.91402e-05	0.000282255	SESEC_RS03865	WP_038674389.1	FtsW/RodA/SpoVE family cell cycle protein
gene-SESEC_RS01430	9085.33	8367.33	2840.36	2543.39	0.720127	1.83169e-05	0.000140667	gap	WP_012514929.1	type I glyceraldehyde-3-phosphate dehydrogenase
gene-SESEC_RS04925	12972.7	12059.7	3789.77	3424.58	0.719461	0.000679909	0.00357911	SESEC_RS04925	WP_012515565.1	BMP family protein
gene-SESEC_RS07640	129.667	319	115.513	261.283	-0.718332	0.0253076	0.0726466	frr	WP_012516046.1	ribosome recycling factor
gene-SESEC_RS07260	176.333	162.667	8.88	8.17	0.71816	0.0027633	0.012164	SESEC_RS07260	WP_014623224.1	family 16 glycosylhydrolase
gene-SESEC_RS00045	31.3333	78.6667	303.6	573.633	-0.716293	0.0197175	0.0586894	SESEC_RS00045	WP_014622078.1	RNA-binding S4 domain-containing protein
gene-SESEC_RS07685	98.6667	243.667	171.76	373.52	-0.709295	0.00394914	0.016302	rplK	WP_003049875.1	50S ribosomal protein L11
gene-SESEC_RS02930	20155.7	18771	2282.21	2101.38	0.709059	0.000123029	0.000785084	SESEC_RS02930	WP_038674455.1	ATP-dependent Clp protease ATP-binding subunit
gene-SESEC_RS06035	110.333	271	71.6467	166.113	-0.706094	0.00866484	0.0300811	plsY	WP_038674228.1	glycerol-3-phosphate 1-O-acyltransferase PlsY
gene-SESEC_RS06270	2212.67	5468.33	592.463	1429.68	-0.705268	9.37682e-05	0.000613819	hemW	WP_014623039.1	radical SAM family heme chaperone HemW
gene-SESEC_RS06260	1357.33	3324.67	653.303	1534.81	-0.704944	0.00142091	0.00686837	SESEC_RS06260	WP_012515814.1	TIGR01457 family HAD-type hydrolase
gene-SESEC_RS03200	107	264	70.0367	164.797	-0.703887	0.00736818	0.0264598	SESEC_RS03200	WP_038674841.1	HAD family hydrolase
gene-SESEC_RS05660	1547.33	3832	366.98	889.96	-0.703529	1.3512e-05	0.00010701	clpX	WP_038674257.1	ATP-dependent Clp protease ATP-binding subunit ClpX
gene-SESEC_RS05440	7630	7166.67	2160.11	1969.56	0.703221	1.66374e-05	0.000128886	prfA	WP_014622900.1	peptide chain release factor 1
gene-SESEC_RS10830	1859.33	1744.67	276.893	255.27	0.702885	0.000342165	0.00191483	SESEC_RS10830	WP_229296624.1	glycohydrolase toxin TNT-related protein
gene-SESEC_RS09675	50.6667	123.333	18.68	44.5733	-0.700206	0.0175397	0.0536862	SESEC_RS09675	WP_169724980.1	class C sortase
gene-SESEC_RS01100	264.667	245.667	85.2833	77.02	0.700144	0.0122753	0.0398105	SESEC_RS01100	WP_038674871.1	PTS glucitol/sorbitol transporter subunit IIB
gene-SESEC_RS07125	23.3333	58	13.1133	31.39	-0.698863	0.11078	0.22448	SESEC_RS07125	WP_014623196.1	hypothetical protein
gene-SESEC_RS04375	5	12.3333	2.83333	6.92667	-0.697779	0.268263	0.426816	SESEC_RS04375	WP_014622745.1	DUF4956 domain-containing protein
gene-SESEC_RS09710	56.6667	137	17.93	42.6067	-0.697256	0.0529216	0.127906	SESEC_RS09710	WP_014623617.1	hypothetical protein
gene-SESEC_RS04890	4.33333	10.6667	29.05	64.6867	-0.695099	0.280124	0.441333	SESEC_RS04890	WP_024273224.1	hypothetical protein
gene-SESEC_RS08475	4.33333	10.6667	29.05	64.6867	-0.695074	0.279889	0.441333	SESEC_RS08475	WP_024273224.1	hypothetical protein
gene-SESEC_RS00365	45.6667	109.667	177.34	318.767	-0.694928	0.209788	0.358194	rplV	WP_014622112.1	50S ribosomal protein L22
gene-SESEC_RS06895	1964.33	1858	3896.09	3275.41	0.693999	0.0050987	0.0197491	SESEC_RS06895	WP_038674154.1	DUF948 domain-containing protein
gene-SESEC_RS02885	2924	7219.67	625.237	1509.75	-0.691629	0.000145864	0.000911137	ftsZ	WP_012678305.1	cell division protein FtsZ
gene-SESEC_RS03485	8	7.33333	8.49	7.3	0.691237	0.304153	0.470532	SESEC_RS03485	WP_014622601.1	type III toxin-antitoxin system ToxN/AbiQ family toxin
gene-SESEC_RS01150	22251.7	21137.7	3490.58	3246.04	0.691184	2.03823e-05	0.000155186	SESEC_RS01150	WP_014622229.1	ABC transporter ATP-binding protein
gene-SESEC_RS00865	10	24.6667	10.35	23.6	-0.690967	0.111412	0.225108	SESEC_RS00865	WP_014622170.1	hypothetical protein
gene-SESEC_RS05590	196.667	482	565.957	1224.16	-0.689734	0.0292713	0.0819042	folB	WP_012679532.1	dihydroneopterin aldolase
gene-SESEC_RS06395	8723.67	8258.67	2372.81	2189.56	0.688942	0.000141506	0.00089335	SESEC_RS06395	WP_038674202.1	FAD-dependent oxidoreductase
gene-SESEC_RS10280	11.6667	28.3333	781.483	1488.16	-0.688491	0.182002	0.321905	SESEC_RS10280	WP_012514742.1	type Z 30S ribosomal protein S14
gene-SESEC_RS09835	61.6667	57.6667	610.513	440.61	0.688132	0.0235208	0.0684031	SESEC_RS09835	WP_012516439.1	IreB family regulatory phosphoprotein
gene-SESEC_RS01090	68.3333	64	92.3133	79.57	0.685874	0.0302897	0.0842226	SESEC_RS01090	WP_038674601.1	transcriptional regulator GutM
gene-SESEC_RS00985	4468	4192.33	6511.95	5476.42	0.684946	4.29367e-05	0.000306268	SESEC_RS00985	WP_014622194.1	CoA-binding protein
gene-SESEC_RS10060	43.6667	105.667	63.3467	137.91	-0.68493	0.0326656	0.0887423	rplI	WP_012516488.1	50S ribosomal protein L9
gene-SESEC_RS01440	8239.67	7767.67	2034.52	1879.19	0.684603	3.39443e-05	0.000247808	SESEC_RS01440	WP_012678551.1	phosphoglycerate kinase
gene-SESEC_RS06070	58.3333	142	30.0767	69.1233	-0.68459	0.0682877	0.15692	SESEC_RS06070	WP_012677824.1	GNAT family N-acetyltransferase
gene-SESEC_RS00285	471	1154	149.087	353.903	-0.683657	7.85902e-05	0.00053011	ruvB	WP_014622103.1	Holliday junction branch migration DNA helicase RuvB
gene-SESEC_RS07185	57.3333	138.667	16.2333	38.4733	-0.683529	0.0444281	0.113078	SESEC_RS07185	WP_038674132.1	Xaa-Pro peptidase family protein
gene-SESEC_RS02555	16.3333	15.6667	3.41667	3.14667	0.680584	0.158915	0.289594	SESEC_RS02555	WP_012515170.1	bacteriocin secretion accessory protein
gene-SESEC_RS01115	5	4.66667	3.48667	3.18333	0.680009	0.403472	0.569862	SESEC_RS01115	WP_148255834.1	hypothetical protein
gene-SESEC_RS00755	293.333	703	139.903	322.933	-0.679223	0.0084687	0.0294578	rpsB	WP_012677249.1	30S ribosomal protein S2
gene-SESEC_RS04760	579.333	1412.33	194.24	458.53	-0.678164	4.91334e-05	0.000345884	SESEC_RS04760	WP_080004976.1	aromatic acid exporter family protein
gene-SESEC_RS06390	12064	11570.7	4681.02	4324.95	0.677311	0.00164116	0.00772262	rfbA	WP_014623059.1	glucose-1-phosphate thymidylyltransferase RfbA
gene-SESEC_RS08910	2051	1951.67	777.897	712.933	0.67539	0.000260074	0.0015026	SESEC_RS08910	WP_012677374.1	SPFH domain-containing protein
gene-SESEC_RS01680	4207	4025.33	916.543	856.257	0.674103	3.59197e-05	0.000260088	SESEC_RS01680	WP_014622313.1	FAD-containing oxidoreductase
gene-SESEC_RS03500	87.3333	83.6667	24.03	22.2467	0.673111	0.0968475	0.202842	SESEC_RS03500	WP_041788172.1	DUF2800 domain-containing protein
gene-SESEC_RS04985	29.6667	28	114.303	87.1633	0.673029	0.0640991	0.150015	SESEC_RS04985	WP_014622836.1	ATP cone domain-containing protein
gene-SESEC_RS04520	2	5	114.823	179.173	-0.671987	0.571419	0.719955	SESEC_RS04520	WP_012679435.1	ferredoxin
gene-SESEC_RS09110	1514.33	1454.67	337.853	317.267	0.670693	0.00225616	0.0102751	tig	WP_012516305.1	trigger factor
gene-SESEC_RS02855	2869.33	6959	407.47	974.58	-0.669641	0.000142241	0.000894805	typA	WP_038674458.1	translational GTPase TypA
gene-SESEC_RS09045	5.66667	13.6667	3.69667	8.57	-0.668954	0.205563	0.353019	SESEC_RS09045	WP_038673957.1	LPXTG cell wall anchor domain-containing protein
gene-SESEC_RS06325	9616.67	9163	3191.88	2957.99	0.668152	3.32668e-05	0.000243865	SESEC_RS06325	WP_037581977.1	thiamine pyrophosphate-dependent dehydrogenase E1 component subunit alpha
gene-SESEC_RS04340	181	171.667	1268.69	1002.79	0.666852	0.0328913	0.0888626	SESEC_RS04340	WP_012515451.1	hypothetical protein
gene-SESEC_RS00475	18.3333	44.3333	7.01	16.49	-0.665124	0.106085	0.218358	SESEC_RS00475	WP_014622117.1	hypothetical protein
gene-SESEC_RS05655	607.333	1458.67	455.72	1026.74	-0.663734	7.38614e-05	0.000500115	yihA	WP_012677890.1	ribosome biogenesis GTP-binding protein YihA/YsxC
gene-SESEC_RS07230	7	16.6667	118.243	234.83	-0.663627	0.221496	0.372802	secG	WP_038674125.1	preprotein translocase subunit SecG
gene-SESEC_RS02760	119	114	150.487	132.59	0.662838	0.0277167	0.07842	SESEC_RS02760	WP_012515211.1	arginine repressor
gene-SESEC_RS04025	1620.67	1541	576.013	531.003	0.66242	0.0157268	0.0490322	SESEC_RS04025	WP_014622692.1	bifunctional oligoribonuclease/PAP phosphatase NrnA
gene-SESEC_RS01730	1068.33	2551	684.293	1549.12	-0.660843	0.000110397	0.000717378	SESEC_RS01730	WP_012514999.1	DUF1129 domain-containing protein
gene-SESEC_RS00565	39.6667	38.6667	9.83333	9.21667	0.660432	0.0549214	0.132378	SESEC_RS00565	WP_038674642.1	MFS transporter
gene-SESEC_RS00850	21	51.6667	25.5667	57.6133	-0.660364	0.189217	0.331691	SESEC_RS00850	WP_038674618.1	stage II sporulation protein M
gene-SESEC_RS05615	4178.67	4050.33	937.903	886.173	0.660256	0.000146885	0.000914292	SESEC_RS05615	WP_014622928.1	homoserine dehydrogenase
gene-SESEC_RS02815	606.667	1459.67	181.553	425.04	-0.658925	0.000183819	0.0011206	SESEC_RS02815	WP_014622492.1	SepM family pheromone-processing serine protease
gene-SESEC_RS05715	855.667	2047.33	131.93	312.23	-0.657838	7.95227e-05	0.000534369	SESEC_RS05715	WP_041788260.1	ABC transporter ATP-binding protein
gene-SESEC_RS06305	3923.33	3768.33	1254	1174.81	0.657827	5.1428e-05	0.000360606	SESEC_RS06305	WP_012515822.1	lipoate--protein ligase
gene-SESEC_RS10005	9.33333	9	9.88667	8.90667	0.655914	0.267462	0.425922	SESEC_RS10005	WP_080004986.1	CoA pyrophosphatase
gene-SESEC_RS09830	1294.67	1242.67	2296.02	1979.54	0.655312	0.00175343	0.00820736	ruvX	WP_015898660.1	Holliday junction resolvase RuvX
gene-SESEC_RS01140	2739	2612.33	862.377	799.733	0.655231	0.0814353	0.179238	SESEC_RS01140	WP_014622227.1	NAD(P)H-dependent glycerol-3-phosphate dehydrogenase
gene-SESEC_RS05830	163.667	390.333	53.0733	122.66	-0.655118	0.0177488	0.0539586	SESEC_RS05830	WP_014622967.1	NAD(P)/FAD-dependent oxidoreductase
gene-SESEC_RS08330	2570.33	2480	473.673	449.317	0.655048	0.00127252	0.00625331	glpK	WP_014623389.1	glycerol kinase GlpK
gene-SESEC_RS04940	4730.67	4599	1582.61	1492.36	0.654578	0.00433508	0.0175181	SESEC_RS04940	WP_012678001.1	ABC transporter permease
gene-SESEC_RS02015	2246.33	5413.67	739.477	1721.33	-0.653162	0.000144032	0.00090287	SESEC_RS02015	WP_014622363.1	beta-ketoacyl-ACP synthase III
gene-SESEC_RS06400	3390.67	3280.33	1533.61	1430.53	0.651448	0.00028466	0.00162899	SESEC_RS06400	WP_014623061.1	Nif3-like dinuclear metal center hexameric protein
gene-SESEC_RS03520	46.3333	44.3333	9.34	8.90667	0.648585	0.0729856	0.164519	SESEC_RS03520	WP_041788179.1	DEAD/DEAH box helicase
gene-SESEC_RS09350	8582.67	20481.3	1021.55	2410.04	-0.648428	4.29879e-05	0.000306268	pnp	WP_014623551.1	polyribonucleotide nucleotidyltransferase
gene-SESEC_RS00415	222	520.667	766.227	1352.13	-0.648082	0.163414	0.29521	rplR	WP_003010871.1	50S ribosomal protein L18
gene-SESEC_RS06790	526	506	710.957	601.987	0.646852	0.0114103	0.0375546	SESEC_RS06790	WP_014623138.1	sigma-70 family RNA polymerase sigma factor
gene-SESEC_RS06640	711.333	1679	133.657	311.537	-0.646568	0.0102291	0.0346307	SESEC_RS06640	WP_012515894.1	DUF1846 domain-containing protein
gene-SESEC_RS01185	1087	2570	1219.32	2583.47	-0.646097	0.00462714	0.0182819	SESEC_RS01185	WP_014622237.1	carbonic anhydrase
gene-SESEC_RS07810	12.6667	30.3333	164.873	299.34	-0.639272	0.124755	0.247004	SESEC_RS07810	WP_012516080.1	DUF1912 family protein
gene-SESEC_RS07870	73.6667	73.3333	25.2233	23.88	0.639018	0.0465991	0.116761	SESEC_RS07870	WP_012677529.1	sugar ABC transporter permease
gene-SESEC_RS05810	1907	4519.67	691.413	1584.94	-0.638069	0.00010072	0.000656899	pfkB	WP_014622964.1	1-phosphofructokinase
gene-SESEC_RS06900	6837.33	6700	3189.25	2989.32	0.636842	4.58454e-05	0.000325319	lgt	WP_012677670.1	prolipoprotein diacylglyceryl transferase
gene-SESEC_RS03460	3.33333	8	95.64	152.053	-0.635443	0.405157	0.570888	SESEC_RS03460	WP_041788155.1	helix-turn-helix domain-containing protein
gene-SESEC_RS06695	54	53.3333	13.5167	12.9167	0.631709	0.0909378	0.192679	SESEC_RS06695	WP_014623119.1	glycoside hydrolase family 88 protein
gene-SESEC_RS01670	1461	3452	1310.53	2915.57	-0.630542	0.0277833	0.0784833	SESEC_RS01670	WP_038674555.1	CvpA family protein
gene-SESEC_RS01105	44.3333	42.6667	123.217	102.983	0.629987	0.0599164	0.141911	SESEC_RS01105	WP_012677308.1	PTS glucitol/sorbitol transporter subunit IIA
gene-SESEC_RS02115	45	104	70.2333	143.013	-0.629172	0.0598351	0.141908	tsaE	WP_014622376.1	tRNA (adenosine(37)-N6)-threonylcarbamoyltransferase complex ATPase subunit type 1 TsaE
gene-SESEC_RS08725	1745.33	1697	715.927	673	0.629044	0.00273777	0.0120816	SESEC_RS08725	WP_014623449.1	amino acid ABC transporter substrate-binding protein
gene-SESEC_RS05405	15202	14973.7	3143.84	3035.88	0.628236	5.80151e-05	0.000403603	SESEC_RS05405	WP_014622893.1	FAD-dependent oxidoreductase
gene-SESEC_RS03490	48	46.6667	6.31333	6.17333	0.625855	0.0827154	0.18108	SESEC_RS03490	WP_041788167.1	DNA polymerase
gene-SESEC_RS01735	1355.67	3148.33	469.133	1059.96	-0.624044	0.0010439	0.00523128	SESEC_RS01735	WP_014622324.1	magnesium transporter CorA family protein
gene-SESEC_RS07195	18.6667	44.3333	3.26	7.48667	-0.623843	0.118472	0.236945	SESEC_RS07195	WP_038674130.1	ABC transporter ATP-binding protein
gene-SESEC_RS06905	15021	14945.7	5237.78	5041.17	0.622179	0.00339307	0.0144695	hprK	WP_012515957.1	HPr(Ser) kinase/phosphatase
gene-SESEC_RS06480	19213.3	18845	4427.76	4278.91	0.622121	9.18022e-05	0.000605417	SESEC_RS06480	WP_012515862.1	extracellular solute-binding protein
gene-SESEC_RS00650	6.66667	15.6667	0.853333	2.01333	-0.621496	0.317327	0.484873	SESEC_RS00650	WP_014622135.1	hypothetical protein
gene-SESEC_RS07170	1853	4368.33	583.09	1333	-0.621294	0.00731797	0.0263328	SESEC_RS07170	WP_014623205.1	glycosyltransferase
gene-SESEC_RS07825	641	1495.33	180.47	411.77	-0.621089	0.000305395	0.00172538	aroB	WP_038674079.1	3-dehydroquinate synthase
gene-SESEC_RS08485	23.3333	53.3333	5.61333	12.8	-0.618693	0.34312	0.512374	SESEC_RS08485	WP_014623413.1	hypothetical protein
gene-SESEC_RS02440	965.333	960	343.85	330.32	0.618563	0.000500463	0.00270677	SESEC_RS02440	WP_014622427.1	ABC transporter ATP-binding protein
gene-SESEC_RS03990	51	50.3333	27.5533	25.7567	0.615279	0.0888787	0.189774	SESEC_RS03990	WP_014622685.1	GntR family transcriptional regulator
gene-SESEC_RS09260	47.6667	47.6667	12.0733	11.74	0.614177	0.1498	0.279732	SESEC_RS09260	WP_014623542.1	hypothetical protein
gene-SESEC_RS08640	1320	3101.33	480.4	1087.24	-0.613179	0.00278557	0.0122317	dnaI	WP_014623434.1	primosomal protein DnaI
gene-SESEC_RS00875	1231.67	1213.67	468.66	445.713	0.612672	0.0264003	0.0755389	SESEC_RS00875	WP_014622174.1	RluA family pseudouridine synthase
gene-SESEC_RS03975	205.333	202	105.63	100.533	0.612085	0.0103442	0.0349535	SESEC_RS03975	WP_012515374.1	GntR family transcriptional regulator
gene-SESEC_RS05025	1385	1363.67	2002.5	1753.17	0.610678	0.00108844	0.00543913	SESEC_RS05025	WP_014622841.1	DUF1836 domain-containing protein
gene-SESEC_RS03265	312.667	306	108.433	103.863	0.610666	0.0318981	0.0871084	birA	WP_014622563.1	bifunctional biotin--[acetyl-CoA-carboxylase] ligase/biotin operon repressor BirA
gene-SESEC_RS00010	481.667	1098.67	126.63	285.593	-0.608849	0.00460431	0.0182793	dnaN	WP_014622073.1	DNA polymerase III subunit beta
gene-SESEC_RS00960	176.333	404.333	29	65.9633	-0.608397	0.0297805	0.0830669	SESEC_RS00960	WP_041788108.1	transcription antiterminator
gene-SESEC_RS06755	956	934.667	417.76	397.133	0.60758	0.0069765	0.0253094	yidA	WP_014623132.1	sugar-phosphatase
gene-SESEC_RS10375	11.6667	11.6667	15246.4	2105.44	0.607312	0.26173	0.420189	SESEC_RS10375	WP_014735457.1	putative holin-like toxin
gene-SESEC_RS08645	275.667	637.667	71.5433	161.14	-0.607017	0.0231688	0.0677124	SESEC_RS08645	WP_169724979.1	helicase loader
gene-SESEC_RS01930	12	27.3333	69.07	129.437	-0.605573	0.147603	0.276795	gatC	WP_014622351.1	Asp-tRNA(Asn)/Glu-tRNA(Gln) amidotransferase subunit GatC
gene-SESEC_RS05720	5930.67	5876.33	767.55	757.027	0.604672	0.00524788	0.0201509	SESEC_RS05720	WP_014622949.1	5'-nucleotidase C-terminal domain-containing protein
gene-SESEC_RS06670	334	766.667	230.1	495.517	-0.604295	0.00638062	0.0235817	SESEC_RS06670	WP_014623115.1	bifunctional 4-hydroxy-2-oxoglutarate aldolase/2-dehydro-3-deoxy-phosphogluconate aldolase
gene-SESEC_RS03815	219.333	501.667	147.377	313.503	-0.60401	0.0962228	0.201772	SESEC_RS03815	WP_014622656.1	histidine phosphatase family protein
gene-SESEC_RS00205	364	364	173.01	165.533	0.603767	0.00298173	0.0129965	recO	WP_014622088.1	DNA repair protein RecO
gene-SESEC_RS05765	58.6667	58	31.7767	30.2767	0.603059	0.0392263	0.10294	SESEC_RS05765	WP_012677869.1	glycoside hydrolase family 73 protein
gene-SESEC_RS04680	183	424.667	126.053	272.943	-0.602847	0.00664884	0.0243197	SESEC_RS04680	WP_014622789.1	amino acid ABC transporter ATP-binding protein
gene-SESEC_RS09960	9	20.6667	1.21	2.79	-0.602705	0.172154	0.306629	SESEC_RS09960	WP_014623657.1	LPXTG cell wall anchor domain-containing protein
gene-SESEC_RS08400	1791	1799.67	296.8	292.947	0.602565	0.000171459	0.00105614	SESEC_RS08400	WP_014623399.1	polysaccharide biosynthesis protein
gene-SESEC_RS07655	761.667	1746.33	353.537	774.17	-0.60218	0.0173766	0.0533322	SESEC_RS07655	WP_012677564.1	ATP-binding cassette domain-containing protein
gene-SESEC_RS06765	3774.67	3736.67	898.89	876.467	0.601342	0.0166826	0.051559	SESEC_RS06765	WP_014623134.1	aminoacyltransferase
gene-SESEC_RS02460	33	32.6667	4.3	4.26333	0.598173	0.110206	0.224194	SESEC_RS02460	WP_014623292.1	thioester-forming surface-anchored protein
gene-SESEC_RS00990	2705	2712.67	3582.28	3178.16	0.59652	0.00305061	0.0132642	perR	WP_012677286.1	peroxide-responsive transcriptional repressor PerR
gene-SESEC_RS04305	2.33333	2.33333	2.18667	2.05	0.596195	0.667294	0.790768	SESEC_RS04305	WP_227687743.1	TetR/AcrR family transcriptional regulator
gene-SESEC_RS06280	4992.67	11530	1048.45	2366.69	-0.595584	0.000175953	0.00108007	glmM	WP_014623041.1	phosphoglucosamine mutase
gene-SESEC_RS01675	8420.67	8457.67	914.987	913.003	0.592949	0.00594663	0.0224454	SESEC_RS01675	WP_014622311.1	endonuclease MutS2
gene-SESEC_RS07315	124.667	132.667	28.7833	28.9033	0.592413	0.604077	0.744838	SESEC_RS07315	WP_014622678.1	ISL3-like element ISSeq1 family transposase
gene-SESEC_RS03075	947	2164.67	119.13	269.967	-0.592236	0.00219162	0.0100463	pbp2b	WP_014622533.1	penicillin-binding protein PBP2B
gene-SESEC_RS06225	523	530.667	821.48	753.68	0.591677	0.0269234	0.0767456	msrB	WP_038674215.1	peptide-methionine (R)-S-oxide reductase MsrB
gene-SESEC_RS03550	8	18	11.0533	23.15	-0.589354	0.236579	0.38868	SESEC_RS03550	WP_041788189.1	hypothetical protein
gene-SESEC_RS08095	3044.67	6944	1082.45	2391.77	-0.589334	0.000434006	0.00235699	cysK	WP_014623354.1	cysteine synthase A
gene-SESEC_RS09465	4673.33	10639.3	1167.04	2605.13	-0.589049	0.000289627	0.00165146	sezV	WP_038674722.1	surface antigen transcriptional activator SezV
gene-SESEC_RS00235	159.333	162.333	48.9033	48.15	0.588245	0.0137615	0.0436726	purM	WP_014622093.1	phosphoribosylformylglycinamidine cyclo-ligase
gene-SESEC_RS06760	4359.33	4391.33	1063.85	1048.99	0.587411	0.00747696	0.0267422	SESEC_RS06760	WP_014623133.1	lipid II:glycine glycyltransferase FemX
gene-SESEC_RS05330	35.6667	36.3333	8.93	8.85	0.587281	0.139127	0.265389	SESEC_RS05330	WP_014622883.1	DUF6076 domain-containing protein
gene-SESEC_RS01845	2002.33	4563.67	127.57	289.75	-0.587139	0.000823584	0.00427204	SESEC_RS01845	WP_038674530.1	NEAT domain-containing protein
gene-SESEC_RS08820	795.667	1803.33	284.073	625.17	-0.586648	0.00218112	0.0100241	SESEC_RS08820	WP_014623461.1	ATP-binding cassette domain-containing protein
gene-SESEC_RS04460	326.333	734.333	79.97	177.343	-0.585414	0.0333059	0.0897944	SESEC_RS04460	WP_012515473.1	ABC transporter ATP-binding protein
gene-SESEC_RS10120	109.667	249.333	101.05	213.75	-0.584878	0.0180486	0.0546386	pgsA	WP_014623680.1	CDP-diacylglycerol--glycerol-3-phosphate 3-phosphatidyltransferase
gene-SESEC_RS02890	554.667	1267.67	338.433	726.413	-0.584009	0.00205508	0.00951884	SESEC_RS02890	WP_012679171.1	YggS family pyridoxal phosphate-dependent enzyme
gene-SESEC_RS09460	7869	7961.33	1186.68	1187.46	0.583465	0.00122565	0.00603975	szM	WP_014623570.1	M-like protein SzM
gene-SESEC_RS01375	111.667	251.333	43.5567	95.05	-0.583033	0.051527	0.125734	rsmA	WP_014622266.1	16S rRNA (adenine(1518)-N(6)/adenine(1519)-N(6))-dimethyltransferase RsmA
gene-SESEC_RS05540	11.6667	26.3333	6.94	14.9433	-0.582641	0.201562	0.347831	radC	WP_012515672.1	DNA repair protein RadC
gene-SESEC_RS02640	189	192	366.96	339.23	0.581461	0.105511	0.217901	SESEC_RS02640	WP_012515937.1	hypothetical protein
gene-SESEC_RS04870	3.33333	7.66667	5.39667	12.0133	-0.581179	0.535903	0.686938	SESEC_RS04870	WP_014622819.1	hypothetical protein
gene-SESEC_RS03545	8.66667	8.66667	7.38667	7.2	0.581066	0.431657	0.598928	SESEC_RS03545	WP_014622612.1	hypothetical protein
gene-SESEC_RS01925	188.667	193	167.557	157.183	0.578309	0.0179265	0.0543616	SESEC_RS01925	WP_014622350.1	isochorismatase family cysteine hydrolase
gene-SESEC_RS00430	580.333	1304.33	917.677	1828.82	-0.577251	0.0013374	0.00650015	rplO	WP_012514746.1	50S ribosomal protein L15
gene-SESEC_RS02475	208.333	471.333	183.91	387.27	-0.57618	0.00843507	0.0293985	SESEC_RS02475	WP_012515154.1	GNAT family N-acetyltransferase
gene-SESEC_RS03315	1252.33	1277.33	184.977	186.213	0.575781	0.000417352	0.00228513	uidA	WP_014622572.1	beta-glucuronidase
gene-SESEC_RS03310	298.667	302.333	90.2733	89.5967	0.57425	0.00633495	0.0235109	SESEC_RS03310	WP_014622571.1	sugar kinase
gene-SESEC_RS01850	603.667	1370	229.94	504.257	-0.573748	0.00149901	0.00718716	SESEC_RS01850	WP_228269605.1	heme-binding Shp domain-containing protein
gene-SESEC_RS03240	45	101.333	443.993	735.94	-0.573675	0.0646891	0.150602	SESEC_RS03240	WP_038674439.1	DUF1294 domain-containing protein
gene-SESEC_RS07790	422	951.667	39.49	88.5433	-0.570971	0.00634996	0.0235174	SESEC_RS07790	WP_014623308.1	valine--tRNA ligase
gene-SESEC_RS05895	1246.33	2819.33	95.6067	214.613	-0.570485	0.00153692	0.00734905	carB	WP_038674237.1	carbamoyl-phosphate synthase large subunit
gene-SESEC_RS10765	2.66667	2.66667	5456.05	1847.74	0.568409	0.693901	0.81195	SESEC_RS10765	WP_012678684.1	hypothetical protein
gene-SESEC_RS03925	161.667	359	351.817	677.45	-0.566653	0.0193651	0.0580298	SESEC_RS03925	WP_228269616.1	DUF5590 domain-containing protein
gene-SESEC_RS02090	5154	5247.33	2264.38	2221.89	0.563846	0.0046059	0.0182793	SESEC_RS02090	WP_012679089.1	PTS mannose/fructose/sorbose transporter subunit IIC
gene-SESEC_RS05605	772.333	1735	178.607	392.407	-0.562502	0.00110092	0.00548602	SESEC_RS05605	WP_014622926.1	folylpolyglutamate synthase/dihydrofolate synthase family protein
gene-SESEC_RS08465	742.667	1653.67	477.91	1006.28	-0.561658	0.00233695	0.0104698	SESEC_RS08465	WP_038674011.1	phosphatase PAP2 family protein
gene-SESEC_RS06470	6827	7008.33	1254.35	1269.68	0.56133	0.00132058	0.00643603	malQ	WP_012677747.1	4-alpha-glucanotransferase
gene-SESEC_RS04910	4284.33	4404.67	965.6	974.92	0.561081	0.000308743	0.00173876	SESEC_RS04910	WP_014622825.1	pyrimidine-nucleoside phosphorylase
gene-SESEC_RS08295	78.6667	80.6667	22.2133	22.2533	0.560948	0.0508788	0.124667	SESEC_RS08295	WP_228269596.1	hypothetical protein
gene-SESEC_RS05250	13.6667	13.6667	12.8	12.7567	0.56082	0.435482	0.600268	SESEC_RS05250	WP_027132395.1	hypothetical protein
gene-SESEC_RS09900	20.3333	45.3333	31.55	64.3633	-0.56052	0.207137	0.354692	argR	WP_012516453.1	arginine repressor
gene-SESEC_RS07395	4.33333	4.33333	1.62667	1.65667	0.560377	0.509787	0.670892	SESEC_RS07395	WP_014623249.1	Rgg/GadR/MutR family transcriptional regulator
gene-SESEC_RS05145	41	42.6667	8.32	8.39333	0.559702	0.110127	0.224194	SESEC_RS05145	WP_012677966.1	CitMHS family transporter
gene-SESEC_RS04420	973.667	993	2618.12	2209.62	0.55969	0.0113968	0.0375546	mscL	WP_014622753.1	large conductance mechanosensitive channel protein MscL
gene-SESEC_RS04450	246.667	549.667	86.46	186.95	-0.559259	0.0183013	0.0553092	SESEC_RS04450	WP_014622758.1	glycosyltransferase family 2 protein
gene-SESEC_RS04225	809	1800	940.093	1902	-0.558727	0.00129087	0.00630855	atpF	WP_014622722.1	F0F1 ATP synthase subunit B
gene-SESEC_RS07865	81.6667	84.6667	28.9733	28.95	0.558483	0.043625	0.111354	SESEC_RS07865	WP_014623320.1	carbohydrate ABC transporter permease
gene-SESEC_RS03000	925.333	2067.33	360.06	776.743	-0.558303	0.000823216	0.00427204	SESEC_RS03000	WP_021320513.1	hypothetical protein
gene-SESEC_RS05760	61	138.667	147.13	292.72	-0.55786	0.128065	0.25187	SESEC_RS05760	WP_037580974.1	DUF1149 family protein
gene-SESEC_RS10325	39	88.3333	199.5	375.827	-0.557279	0.132925	0.258847	SESEC_RS10325	WP_080004972.1	CHY zinc finger protein
gene-SESEC_RS08430	186.667	193.333	118.447	115.763	0.557004	0.0149462	0.047095	SESEC_RS08430	WP_014623405.1	DUF1803 domain-containing protein
gene-SESEC_RS04565	535	1198.67	137.157	299.667	-0.556505	0.00120587	0.00595879	SESEC_RS04565	WP_014622772.1	class I SAM-dependent rRNA methyltransferase
gene-SESEC_RS05140	11.3333	25	6.07	13.36	-0.556303	0.281573	0.443221	SESEC_RS05140	WP_012515611.1	GntR family transcriptional regulator
gene-SESEC_RS01135	19094	19863.7	7038.53	7038.21	0.555668	0.00214597	0.00988817	galU	WP_041788113.1	UTP--glucose-1-phosphate uridylyltransferase GalU
gene-SESEC_RS06190	143	316.667	67.02	141.46	-0.555468	0.113874	0.22956	SESEC_RS06190	WP_014623025.1	helix-turn-helix domain-containing protein
gene-SESEC_RS09905	354.333	793	56.1833	123.803	-0.554509	0.00496571	0.0193608	argS	WP_014623650.1	arginine--tRNA ligase
gene-SESEC_RS04345	209.333	215	298.22	276.637	0.554426	0.0195164	0.0583038	SESEC_RS04345	WP_012678093.1	hypothetical protein
gene-SESEC_RS02955	1643.67	3670.33	259.23	570.6	-0.55392	0.000542846	0.00290939	SESEC_RS02955	WP_014622513.1	phospho-sugar mutase
gene-SESEC_RS09065	6.66667	7	1.86333	1.85667	0.553336	0.440025	0.603716	SESEC_RS09065	WP_014623504.1	replication initiator protein A
gene-SESEC_RS04995	208.333	462.333	81.8867	175.373	-0.552038	0.0176747	0.0539312	SESEC_RS04995	WP_014622838.1	pyridoxamine kinase
gene-SESEC_RS04950	221.333	484	181.783	375.003	-0.551826	0.0163767	0.050702	SESEC_RS04950	WP_169724973.1	ECF transporter S component
gene-SESEC_RS03830	91	200.667	76.8467	159.45	-0.550375	0.0484999	0.120166	thiT	WP_014622659.1	energy-coupled thiamine transporter ThiT
gene-SESEC_RS05805	14330	31913.3	1922.03	4225.8	-0.550067	0.000865918	0.00443971	SESEC_RS05805	WP_014622963.1	fructose-specific PTS transporter subunit EIIC
gene-SESEC_RS09685	69	158	9.85	21.7267	-0.54882	0.154067	0.284407	SESEC_RS09685	WP_014623611.1	SpaH/EbpB family LPXTG-anchored major pilin
gene-SESEC_RS08280	70.6667	158	124.947	255.93	-0.548604	0.193671	0.33753	SESEC_RS08280	WP_014623378.1	hypothetical protein
gene-SESEC_RS06055	460.333	1022	287.717	610.097	-0.548434	0.0129989	0.0416248	SESEC_RS06055	WP_014623002.1	amino acid ABC transporter permease
gene-SESEC_RS02470	45.6667	100.333	32.5033	65.5233	-0.548137	0.297742	0.463328	SESEC_RS02470	WP_014622434.1	copper homeostasis protein CutC
gene-SESEC_RS09295	116.667	258	27.9933	60.9	-0.548114	0.0213736	0.0626725	SESEC_RS09295	WP_015647386.1	site-specific integrase
gene-SESEC_RS03675	27.6667	29	6.19	6.27667	0.547373	0.123595	0.245255	SESEC_RS03675	WP_014622636.1	recombinase family protein
gene-SESEC_RS04915	2155.33	2230	1335.68	1309.45	0.547339	0.000842316	0.0043438	deoC	WP_012515563.1	deoxyribose-phosphate aldolase
gene-SESEC_RS06265	2299	5127.33	1118.06	2399.53	-0.547197	0.0200112	0.0593642	SESEC_RS06265	WP_014623038.1	thioesterase
gene-SESEC_RS06935	600	619.333	257.99	257.73	0.544935	0.00518169	0.0199399	pstA	WP_014623163.1	phosphate ABC transporter permease PstA
gene-SESEC_RS02085	9347	9581	3426.17	3415.61	0.544727	0.0519616	0.126393	SESEC_RS02085	WP_037580100.1	PTS system mannose/fructose/sorbose family transporter subunit IID
gene-SESEC_RS09565	7.33333	16.3333	1.71333	3.79	-0.544688	0.449296	0.610897	SESEC_RS09565	WP_014623588.1	MFS transporter
gene-SESEC_RS05820	589.667	1301.67	210.887	451.05	-0.544226	0.00403947	0.0165497	SESEC_RS05820	WP_014622966.1	2-dehydropantoate 2-reductase
gene-SESEC_RS02415	239.667	248	81.96	82.7067	0.542873	0.0195251	0.0583038	SESEC_RS02415	WP_014622422.1	SagB family peptide dehydrogenase
gene-SESEC_RS09610	207.667	219.333	126.307	125.743	0.542432	0.0374711	0.0992146	SESEC_RS09610	WP_014623597.1	fructose-6-phosphate aldolase
gene-SESEC_RS04455	325	715.667	142.1	303.337	-0.542138	0.0111029	0.036816	SESEC_RS04455	WP_012678074.1	ABC transporter permease
gene-SESEC_RS00640	1430.67	1490	3961.8	3590.1	0.542131	0.0138245	0.0437942	SESEC_RS00640	WP_012677230.1	DUF1033 family protein
gene-SESEC_RS05005	72.6667	163.667	12.9067	28.17	-0.541522	0.0661665	0.152639	SESEC_RS05005	WP_012677989.1	ABC-F family ATP-binding cassette domain-containing protein
gene-SESEC_RS09105	492	513	424.457	416.157	0.540796	0.0193256	0.0580298	rpoE	WP_038673946.1	DNA-directed RNA polymerase subunit delta
gene-SESEC_RS05280	50	52.6667	13.4233	13.76	0.540332	0.216053	0.365026	SESEC_RS05280	WP_080004979.1	relaxase/mobilization nuclease domain-containing protein
gene-SESEC_RS08835	927.333	2052.67	171.12	371.617	-0.538504	0.000957522	0.00485327	SESEC_RS08835	WP_014623463.1	ABC transporter permease
gene-SESEC_RS07800	13.3333	29.3333	10.8	21.8667	-0.537764	0.224709	0.376399	SESEC_RS07800	WP_012516077.1	GNAT family protein
gene-SESEC_RS08520	82.3333	176.333	751.133	1157.52	-0.536699	0.178429	0.316533	yidD	WP_012677432.1	membrane protein insertion efficiency factor YidD
gene-SESEC_RS06185	439.333	969.667	137.807	294.83	-0.535173	0.00437543	0.0176009	SESEC_RS06185	WP_049780541.1	extracellular solute-binding protein
gene-SESEC_RS08370	1287.67	1345	500.76	505.083	0.534562	0.00380262	0.0157982	SESEC_RS08370	WP_014623394.1	DNA polymerase III subunit delta'
gene-SESEC_RS05585	581.333	1288.33	634.93	1283.36	-0.534184	0.00471379	0.0185416	folK	WP_014622923.1	2-amino-4-hydroxy-6-hydroxymethyldihydropteridine diphosphokinase
gene-SESEC_RS01045	242.667	530.333	58.9733	126.323	-0.534157	0.0891809	0.189774	SESEC_RS01045	WP_014622209.1	transglutaminase domain-containing protein
gene-SESEC_RS01405	561.333	590	243.957	245.8	0.534017	0.00446785	0.0178513	purR	WP_012678556.1	pur operon repressor
gene-SESEC_RS10075	157	343.667	204.217	418.873	-0.530991	0.155407	0.285395	SESEC_RS10075	WP_014623672.1	NUDIX domain-containing protein
gene-SESEC_RS06525	961.333	2078.67	312.65	660.97	-0.530501	0.0455323	0.114637	SESEC_RS06525	WP_038674185.1	alpha/beta hydrolase
gene-SESEC_RS00040	185.333	409.333	33.5233	72.59	-0.53025	0.0434006	0.111261	SESEC_RS00040	WP_012677180.1	oligosaccharide flippase family protein
gene-SESEC_RS08080	5.66667	12.6667	4.12667	8.21667	-0.529357	0.429721	0.597434	SESEC_RS08080	WP_228269595.1	ComF family protein
gene-SESEC_RS04685	190	410.667	79.4667	166.073	-0.528384	0.0729851	0.164519	SESEC_RS04685	WP_014622790.1	amino acid ABC transporter substrate-binding protein
gene-SESEC_RS07650	855.333	1891	503.343	1051.98	-0.52779	0.00406804	0.0166284	SESEC_RS07650	WP_014623286.1	dipeptide/oligopeptide/nickel ABC transporter ATP-binding protein
gene-SESEC_RS02130	128.667	131.667	806.383	616.893	0.527654	0.201938	0.348142	SESEC_RS02130	WP_014622379.1	hypothetical protein
gene-SESEC_RS03505	3.66667	8	15.8967	29.69	-0.527234	0.393668	0.560487	SESEC_RS03505	WP_041788174.1	hypothetical protein
gene-SESEC_RS05995	735	1612.33	178.48	383.42	-0.526971	0.00646494	0.0238437	rpsA	WP_012677836.1	30S ribosomal protein S1
gene-SESEC_RS03125	104.667	230	51.1867	106.02	-0.526043	0.151959	0.282278	SESEC_RS03125	WP_014622541.1	tRNA1(Val) (adenine(37)-N6)-methyltransferase
gene-SESEC_RS01690	15.6667	16.6667	5.20667	5.4	0.52293	0.466064	0.625414	SESEC_RS01690	WP_014622315.1	LPXTG cell wall anchor domain-containing protein
gene-SESEC_RS02160	1919	4195.67	1285.25	2647.07	-0.521084	0.00157448	0.0074883	trmB	WP_012678427.1	tRNA (guanosine(46)-N7)-methyltransferase TrmB
gene-SESEC_RS02445	769	815.333	206.437	213.36	0.520553	0.00322244	0.0138753	SESEC_RS02445	WP_014622428.1	SagG family ABC transporter permease subunit
gene-SESEC_RS03855	4831.67	5089	710.317	741.917	0.520231	0.00290247	0.0126822	pepF	WP_038674391.1	oligoendopeptidase F
gene-SESEC_RS07755	112.333	243	157.02	306.9	-0.519831	0.0421701	0.108735	SESEC_RS07755	WP_014623303.1	ASCH domain-containing protein
gene-SESEC_RS08200	3153	6833	376.46	810.277	-0.518901	0.0648071	0.150679	pbp1a	WP_038674035.1	penicillin-binding protein PBP1A
gene-SESEC_RS02375	160	171.333	453.883	425.337	0.518225	0.138129	0.264052	SESEC_RS02375	WP_229296615.1	hypothetical protein
gene-SESEC_RS04935	3136.33	3328	909.237	940.593	0.516456	0.000842143	0.0043438	SESEC_RS04935	WP_014622827.1	ABC transporter permease
gene-SESEC_RS10115	297.667	649.333	122.83	257.68	-0.515639	0.0103923	0.0350218	SESEC_RS10115	WP_014623679.1	energy-coupling factor ABC transporter ATP-binding protein
gene-SESEC_RS00195	244.333	524.333	61.4933	130.107	-0.514654	0.04508	0.114409	SESEC_RS00195	WP_014622087.1	CHAP domain-containing protein
gene-SESEC_RS07610	655.333	1422.33	450.497	920.66	-0.512154	0.0024864	0.0110272	SESEC_RS07610	WP_038674092.1	GNAT family N-acetyltransferase
gene-SESEC_RS03875	102.333	221.667	37.6633	79.1767	-0.510427	0.0582306	0.138659	SESEC_RS03875	WP_012678173.1	ABC transporter ATP-binding protein
gene-SESEC_RS06275	235.667	509	149.703	305.46	-0.510105	0.0170973	0.0526572	SESEC_RS06275	WP_049780510.1	GNAT family N-acetyltransferase
gene-SESEC_RS00005	466.667	1016	97.3	207.283	-0.509962	0.0190587	0.0574026	dnaA	WP_014622072.1	chromosomal replication initiator protein DnaA
gene-SESEC_RS03220	202.333	214.333	52.52	54.4833	0.507975	0.0918208	0.194033	SESEC_RS03220	WP_014622554.1	DNA/RNA non-specific endonuclease
gene-SESEC_RS04385	30.3333	64.6667	3.56	7.66333	-0.507166	0.110975	0.22448	SESEC_RS04385	WP_014622746.1	hypothetical protein
gene-SESEC_RS03385	76.3333	166	88.56	174.927	-0.506839	0.072287	0.163756	SESEC_RS03385	WP_012679249.1	shikimate kinase
gene-SESEC_RS03510	57.6667	60.6667	6.33667	6.72333	0.504848	0.122121	0.242602	SESEC_RS03510	WP_014622606.1	phage/plasmid primase%2C P4 family
gene-SESEC_RS04090	7798.67	16734.7	922.51	1967.56	-0.504212	0.00444836	0.0178135	nrdE	WP_014622702.1	class 1b ribonucleoside-diphosphate reductase subunit alpha
gene-SESEC_RS07670	1127.67	2434.67	187.427	398.473	-0.503711	0.00227627	0.0102751	nikA	WP_014623290.1	nickel ABC transporter substrate-binding protein
gene-SESEC_RS10920	18	19.3333	7.60333	7.92	0.502891	0.332537	0.501633	SESEC_RS10920	WP_266095218.1	recombinase family protein
gene-SESEC_RS02635	20.3333	22	46.6167	46.4267	0.502498	0.43595	0.600446	SESEC_RS02635	WP_014622460.1	hypothetical protein
gene-SESEC_RS06290	658.333	1423.67	264.093	549.963	-0.498986	0.0116726	0.038205	cdaA	WP_012515820.1	diadenylate cyclase CdaA
gene-SESEC_RS01920	153	164.333	71.22	73.1733	0.498132	0.0419775	0.108396	codY	WP_014622349.1	GTP-sensing pleiotropic transcriptional regulator CodY
gene-SESEC_RS01435	2105	2262.67	849.21	879.12	0.49783	0.00357069	0.0150104	SESEC_RS01435	WP_012514930.1	5'-nucleotidase%2C lipoprotein e(P4) family
gene-SESEC_RS03085	1285.67	2765	385.38	803.16	-0.497402	0.00719992	0.0259607	SESEC_RS03085	WP_014622534.1	D-alanine--D-alanine ligase
gene-SESEC_RS06165	662.333	1419	136.683	287.377	-0.497246	0.00832794	0.029122	mnmE	WP_014623020.1	tRNA uridine-5-carboxymethylaminomethyl(34) synthesis GTPase MnmE
gene-SESEC_RS04930	6664	7213	1186.94	1261.01	0.497189	0.0057326	0.02173	SESEC_RS04930	WP_012515566.1	ABC transporter ATP-binding protein
gene-SESEC_RS02570	1806	3836.33	211.26	448.103	-0.496663	0.0120069	0.0391548	nrdE	WP_014622449.1	class 1b ribonucleoside-diphosphate reductase subunit alpha
gene-SESEC_RS00390	193.667	413.667	521.947	968.63	-0.496068	0.0530876	0.128132	rplN	WP_012514740.1	50S ribosomal protein L14
gene-SESEC_RS06380	10817.3	11631.3	3224.04	3374.71	0.495622	0.00492357	0.0192388	rfbB	WP_014623057.1	dTDP-glucose 4%2C6-dehydratase
gene-SESEC_RS09605	376	405	104.767	110.18	0.495486	0.0140051	0.0442869	SESEC_RS09605	WP_014623596.1	glycerol dehydrogenase
gene-SESEC_RS03055	714	759	408.43	412.713	0.495062	0.0505761	0.124097	SESEC_RS03055	WP_012515278.1	phosphoglycerate mutase
gene-SESEC_RS00355	882.333	1884.67	368.19	758.44	-0.493294	0.00227314	0.0102751	rplB	WP_012514735.1	50S ribosomal protein L2
gene-SESEC_RS00360	37	78.6667	297.237	523.13	-0.492362	0.165439	0.297149	rpsS	WP_000533765.1	30S ribosomal protein S19
gene-SESEC_RS06540	1433.67	3079.33	328.647	690.103	-0.492148	0.00715455	0.0258841	dltB	WP_038674184.1	D-alanyl-lipoteichoic acid biosynthesis protein DltB
gene-SESEC_RS05050	2.66667	5.66667	95.4267	189.447	-0.492021	0.658351	0.784896	SESEC_RS05050	WP_012679509.1	ComC/BlpC family leader-containing pheromone/bacteriocin
gene-SESEC_RS04380	13.3333	28	2.49667	5.35	-0.491984	0.257166	0.414362	SESEC_RS04380	WP_012515458.1	CotH kinase family protein
gene-SESEC_RS06405	1182.33	1280.33	683.293	703.31	0.491944	0.00346241	0.0146688	SESEC_RS06405	WP_038674199.1	tRNA (adenine(22)-N(1))-methyltransferase TrmK
gene-SESEC_RS04260	5222	11183.3	1194.71	2500.09	-0.491647	0.0043451	0.0175186	murA	WP_038674827.1	UDP-N-acetylglucosamine 1-carboxyvinyltransferase
gene-SESEC_RS07720	1536.67	1667	540.823	566.66	0.490967	0.00226475	0.0102751	SESEC_RS07720	WP_012677552.1	metal ABC transporter substrate-binding protein
gene-SESEC_RS00810	128	138	281.647	267.133	0.490872	0.0804526	0.178008	SESEC_RS00810	WP_014622160.1	hypothetical protein
gene-SESEC_RS04525	1356	1462	1423.03	1433.68	0.490244	0.0413635	0.107436	SESEC_RS04525	WP_012515487.1	LysM peptidoglycan-binding domain-containing protein
gene-SESEC_RS06220	679.667	1450	210.243	435.993	-0.490189	0.00583603	0.0220749	SESEC_RS06220	WP_038674217.1	YeiH family protein
gene-SESEC_RS08105	1643	3498.67	328.993	689.863	-0.489961	0.00230517	0.0103791	SESEC_RS08105	WP_038674046.1	Cof-type HAD-IIB family hydrolase
gene-SESEC_RS03285	578.667	1236.33	140.977	294.56	-0.489231	0.00377824	0.0157708	metK	WP_014622566.1	methionine adenosyltransferase
gene-SESEC_RS06645	3	6.33333	5.81	11.3267	-0.489229	0.527427	0.682581	SESEC_RS06645	WP_014623109.1	PaaI family thioesterase
gene-SESEC_RS02420	224.667	243	65.55	68.9633	0.488933	0.0385289	0.101561	SESEC_RS02420	WP_014622423.1	Streptolysin S biosynthesis protein
gene-SESEC_RS07795	14.3333	31.3333	12.2933	24.6667	-0.487781	0.315104	0.482534	SESEC_RS07795	WP_012516076.1	hypothetical protein
gene-SESEC_RS01015	1072.67	1149.33	243.357	258.383	0.487002	0.0159574	0.049664	SESEC_RS01015	WP_014622201.1	ISL3-like element ISSeq1 family transposase
gene-SESEC_RS01935	1204.33	2548	228.747	477.827	-0.486282	0.0234485	0.0683201	gatA	WP_014622352.1	Asp-tRNA(Asn)/Glu-tRNA(Gln) amidotransferase subunit GatA
gene-SESEC_RS07310	16	17.6667	4.87	5.13667	0.485665	0.394456	0.560847	SESEC_RS07310	WP_228269622.1	recombinase family protein
gene-SESEC_RS06360	275.667	581.333	44.5	93.1233	-0.484951	0.0587304	0.139475	SESEC_RS06360	WP_038674204.1	NFACT RNA binding domain-containing protein
gene-SESEC_RS08355	1118.33	2377	443.033	904.98	-0.483485	0.0100866	0.0343447	rsmI	WP_012516194.1	16S rRNA (cytidine(1402)-2'-O)-methyltransferase
gene-SESEC_RS08825	2660.67	5642.67	760.837	1576.31	-0.48238	0.00242052	0.0107889	SESEC_RS08825	WP_012516279.1	ABC transporter ATP-binding protein
gene-SESEC_RS01900	359.333	388.667	120.877	126.98	0.481034	0.0662814	0.152705	SESEC_RS01900	WP_038674526.1	asparaginase
gene-SESEC_RS04245	12808	27009.3	2560.09	5321.65	-0.480646	0.00975679	0.0334788	atpD	WP_014622723.1	F0F1 ATP synthase subunit beta
gene-SESEC_RS02560	382.667	800.333	118.343	243.367	-0.479824	0.023959	0.0692235	nrdF	WP_012678369.1	class 1b ribonucleoside-diphosphate reductase subunit beta
gene-SESEC_RS09435	3635.67	3938	966.293	1025.69	0.479603	0.00661124	0.0242449	ugpC	WP_012677322.1	sn-glycerol-3-phosphate ABC transporter ATP-binding protein UgpC
gene-SESEC_RS00435	2316.67	4904	510.153	1058.5	-0.478652	0.00408345	0.016653	secY	WP_012514747.1	preprotein translocase subunit SecY
gene-SESEC_RS10220	739.333	801.667	353.417	365.487	0.478483	0.0585792	0.139302	SESEC_RS10220	WP_014623697.1	ParB/RepB/Spo0J family partition protein
gene-SESEC_RS07385	9.66667	20.6667	2.82	5.86	-0.477368	0.322433	0.490693	SESEC_RS07385	WP_014623247.1	radical SAM protein
gene-SESEC_RS09590	183.667	387.667	54.13	111.977	-0.477309	0.0645713	0.150525	SESEC_RS09590	WP_014623591.1	LPXTG cell wall anchor domain-containing protein
gene-SESEC_RS10980	83.6667	176.333	24.4367	50.33	-0.476207	0.0723702	0.163756	SESEC_RS10980	WP_228269599.1	hypothetical protein
gene-SESEC_RS09280	163.667	178.333	45.6433	48.6133	0.476086	0.0415219	0.10769	SESEC_RS09280	WP_148255856.1	cell division protein FtsK
gene-SESEC_RS09120	40.3333	85.3333	16.7333	34.0267	-0.475926	0.0871266	0.188677	SESEC_RS09120	WP_038673942.1	mechanosensitive ion channel family protein
gene-SESEC_RS09145	84.6667	92.6667	17.79	19.02	0.475904	0.127633	0.251579	SESEC_RS09145	WP_014623521.1	aspartate kinase
gene-SESEC_RS01535	11.3333	23.6667	5.88667	11.9667	-0.475564	0.317071	0.484873	SESEC_RS01535	WP_021320355.1	MerR family transcriptional regulator
gene-SESEC_RS05000	568	1203.67	488.277	964.583	-0.475238	0.0154625	0.0483782	SESEC_RS05000	WP_038674312.1	ECF transporter S component
gene-SESEC_RS10070	1182.33	2489	162.553	339.167	-0.474884	0.00505056	0.0196055	mnmG	WP_014623671.1	tRNA uridine-5-carboxymethylaminomethyl(34) synthesis enzyme MnmG
gene-SESEC_RS09415	312.667	659.333	155.347	313.64	-0.473851	0.0154327	0.0483704	SESEC_RS09415	WP_014623562.1	isoprenyl transferase
gene-SESEC_RS05220	614.667	1292.67	176.61	362.86	-0.473568	0.00647962	0.0238482	xerS	WP_014622866.1	tyrosine recombinase XerS
gene-SESEC_RS07905	4336.67	4717.33	396.273	430.007	0.473298	0.0613724	0.144755	SESEC_RS07905	WP_038674069.1	alpha-mannosidase
gene-SESEC_RS05340	58.6667	64.3333	22.0667	23.5733	0.473255	0.255677	0.412507	SESEC_RS05340	WP_014622885.1	hypothetical protein
gene-SESEC_RS05245	47	51.6667	18.5833	19.8333	0.473104	0.278912	0.440596	SESEC_RS05245	WP_014622868.1	DUF4868 domain-containing protein
gene-SESEC_RS00660	216.333	238.333	27.8833	30.1933	0.472983	0.047703	0.119112	SESEC_RS00660	WP_014622138.1	DUF1430 domain-containing protein
gene-SESEC_RS02450	847	928	230.253	245.587	0.472862	0.0078106	0.0277675	SESEC_RS02450	WP_014622429.1	ABC transporter permease
gene-SESEC_RS04030	252.667	275.667	427.84	415.367	0.471031	0.0412983	0.107436	SESEC_RS04030	WP_014622693.1	GNAT family N-acetyltransferase
gene-SESEC_RS02960	492.333	1038	196.153	400.11	-0.470217	0.0207416	0.061326	SESEC_RS02960	WP_014622515.1	bifunctional methylenetetrahydrofolate dehydrogenase/methenyltetrahydrofolate cyclohydrolase
gene-SESEC_RS10090	269.333	295	106.297	111.8	0.470102	0.0892173	0.189774	sdaAA	WP_014623675.1	L-serine ammonia-lyase%2C iron-sulfur-dependent%2C subunit alpha
gene-SESEC_RS08700	278	582	56.57	116.737	-0.469415	0.0328804	0.0888626	brnQ	WP_014623444.1	branched-chain amino acid transport system II carrier protein
gene-SESEC_RS08895	785.667	1664.67	322.023	657.417	-0.468973	0.0319168	0.0871084	SESEC_RS08895	WP_014623473.1	undecaprenyl-diphosphate phosphatase
gene-SESEC_RS09815	1843.33	3832.67	213.213	443.17	-0.468804	0.0329102	0.0888626	nrdD	WP_014623636.1	anaerobic ribonucleoside-triphosphate reductase
gene-SESEC_RS07475	6.33333	7	1.17667	1.25667	0.467456	0.449978	0.610897	SESEC_RS07475	WP_080004982.1	type VI secretion protein
gene-SESEC_RS07065	142.333	299.667	25.54	52.9033	-0.467238	0.0614434	0.144755	SESEC_RS07065	WP_228269621.1	helix-turn-helix domain-containing protein
gene-SESEC_RS06285	939.333	1962	316.47	644.17	-0.466733	0.00413613	0.0167906	SESEC_RS06285	WP_012677778.1	CdaR family protein
gene-SESEC_RS09385	108.667	226	187.827	340.817	-0.466156	0.0765674	0.17172	SESEC_RS09385	WP_012516339.1	MarR family transcriptional regulator
gene-SESEC_RS09785	197.333	217.667	281.473	283.53	0.464568	0.121194	0.2413	SESEC_RS09785	WP_012516426.1	hypothetical protein
gene-SESEC_RS06625	264	558.667	143.423	286.847	-0.464178	0.030646	0.0847366	SESEC_RS06625	WP_014623105.1	pseudouridine synthase
gene-SESEC_RS05870	6	6.66667	53.2067	48.5533	0.464173	0.575714	0.723311	rpsP	WP_038674241.1	30S ribosomal protein S16
gene-SESEC_RS02650	64.3333	69.6667	208.903	191.237	0.464172	0.152398	0.282798	SESEC_RS02650	WP_228269620.1	hypothetical protein
gene-SESEC_RS07665	1097	2292.67	379.113	769.58	-0.463761	0.00417719	0.0169186	SESEC_RS07665	WP_014623289.1	ABC transporter permease
gene-SESEC_RS07695	222.667	241.333	690.517	664.223	0.463504	0.157519	0.288378	SESEC_RS07695	WP_012677557.1	DUF3397 domain-containing protein
gene-SESEC_RS10130	164.667	346	36.8767	75.8267	-0.462462	0.0489487	0.120604	SESEC_RS10130	WP_014623682.1	pitrilysin family protein
gene-SESEC_RS10550	1122	2364.33	412.023	835.34	-0.461687	0.00669213	0.0244277	rnhC	WP_038674558.1	ribonuclease HIII
gene-SESEC_RS04755	425.333	900	319.367	634.557	-0.461406	0.0834207	0.181581	SESEC_RS04755	WP_014622801.1	hypothetical protein
gene-SESEC_RS06950	6678	7369.67	1443.06	1562.15	0.46045	0.00795143	0.0282018	SESEC_RS06950	WP_038674148.1	ATP-binding protein
gene-SESEC_RS04630	2471.67	2721.67	1105.39	1174.71	0.460218	0.00603771	0.0227408	SESEC_RS04630	WP_012515506.1	hypothetical protein
gene-SESEC_RS01780	232.667	480	87.0233	174.193	-0.460007	0.17866	0.316626	SESEC_RS01780	WP_014622329.1	hypothetical protein
gene-SESEC_RS03380	392.667	820.667	88.24	180.763	-0.459853	0.0168669	0.0520379	aroA	WP_038674423.1	3-phosphoshikimate 1-carboxyvinyltransferase
gene-SESEC_RS08440	5901.33	6530	2681.63	2845.05	0.459156	0.00332717	0.0142915	pflA	WP_012516212.1	pyruvate formate-lyase-activating protein
gene-SESEC_RS03970	436.333	480.667	77.0833	83.8533	0.458321	0.0273211	0.0776724	SESEC_RS03970	WP_014622682.1	zinc ABC transporter substrate-binding protein AdcA
gene-SESEC_RS09395	149.333	306.667	133.023	251.337	-0.458275	0.142218	0.268723	SESEC_RS09395	WP_014623558.1	nucleotidyltransferase family protein
gene-SESEC_RS10240	2.66667	5.66667	1.06	2.12667	-0.458115	0.608445	0.747494	SESEC_RS10240	WP_015057303.1	transposase
gene-SESEC_RS00240	39.3333	43.3333	34.4933	35.2733	0.457257	0.140781	0.26768	purN	WP_012678772.1	phosphoribosylglycinamide formyltransferase
gene-SESEC_RS10865	448	501.667	152.25	163.687	0.454956	0.0238933	0.0691464	SESEC_RS10865	WP_238525391.1	hypothetical protein
gene-SESEC_RS01520	529	1092.33	136.373	275.323	-0.453289	0.135472	0.261225	SESEC_RS01520	WP_014622284.1	NAD(P)/FAD-dependent oxidoreductase
gene-SESEC_RS00335	30	61.3333	164.303	265.93	-0.452297	0.258313	0.415079	rpsJ	WP_003046044.1	30S ribosomal protein S10
gene-SESEC_RS04045	39.3333	42.6667	235.5	225.357	0.451978	0.341982	0.511962	SESEC_RS04045	WP_012678141.1	chorismate mutase
gene-SESEC_RS03860	4115	8599	367.157	758.247	-0.451303	0.00497887	0.0193696	ppc	WP_014622665.1	phosphoenolpyruvate carboxylase
gene-SESEC_RS00420	730.333	1515.33	848.673	1597.03	-0.450255	0.0074247	0.0266089	rpsE	WP_014622113.1	30S ribosomal protein S5
gene-SESEC_RS03190	94.6667	193.667	84.3567	158.933	-0.448391	0.174581	0.310327	SESEC_RS03190	WP_012678253.1	GNAT family N-acetyltransferase
gene-SESEC_RS07410	28.6667	31.6667	5.7	6.26	0.448327	0.22645	0.377914	SESEC_RS07410	WP_000191297.1	helicase-related protein
gene-SESEC_RS00800	31	33.6667	48.2333	49.6467	0.44824	0.304332	0.470532	SESEC_RS00800	WP_014622158.1	hypothetical protein
gene-SESEC_RS04230	588	1209.67	569.05	1069.69	-0.448123	0.0302744	0.0842226	SESEC_RS04230	WP_012678112.1	F0F1 ATP synthase subunit delta
gene-SESEC_RS06720	19.3333	39.3333	148.287	249.027	-0.448059	0.228845	0.380122	SESEC_RS06720	WP_014623124.1	hypothetical protein
gene-SESEC_RS00345	179.333	366.667	127.63	242.717	-0.446813	0.207044	0.354692	rplD	WP_012514733.1	50S ribosomal protein L4
gene-SESEC_RS09825	167	189.333	944.223	934.543	0.446277	0.400507	0.567039	SESEC_RS09825	WP_012516437.1	DUF1292 domain-containing protein
gene-SESEC_RS07000	162.333	334.667	72.7767	144.44	-0.445996	0.0503434	0.123697	SESEC_RS07000	WP_014623174.1	Cof-type HAD-IIB family hydrolase
gene-SESEC_RS02985	362.667	751.667	153.19	305.36	-0.445485	0.0235655	0.0684211	SESEC_RS02985	WP_014622519.1	TlyA family RNA methyltransferase
gene-SESEC_RS07910	27.6667	31	20.2533	21.13	0.445105	0.213247	0.361944	SESEC_RS07910	WP_014623329.1	ATP-binding cassette domain-containing protein
gene-SESEC_RS06940	430.333	476.333	170.03	182.523	0.444847	0.0324837	0.0883835	pstC	WP_014623164.1	phosphate ABC transporter permease subunit PstC
gene-SESEC_RS04240	5739	11837.3	2205.75	4411.05	-0.44484	0.00541813	0.0206705	SESEC_RS04240	WP_012515431.1	F0F1 ATP synthase subunit gamma
gene-SESEC_RS00890	181.667	203.667	430.487	431.877	0.444169	0.212386	0.36124	SESEC_RS00890	WP_014622176.1	RidA family protein
gene-SESEC_RS01080	34.3333	38	14.9267	16.14	0.443929	0.228452	0.379852	SESEC_RS01080	WP_012514864.1	SDR family oxidoreductase
gene-SESEC_RS08230	177.333	365.667	3983.22	6271.7	-0.442799	0.139921	0.266331	SESEC_RS08230	WP_012516167.1	DUF4059 family protein
gene-SESEC_RS06990	2353	4890.33	449.537	914.08	-0.442414	0.0053932	0.0206197	ftsY	WP_014623173.1	signal recognition particle-docking protein FtsY
gene-SESEC_RS07885	4891.33	5493.33	985.477	1085.11	0.441579	0.01117	0.0369693	SESEC_RS07885	WP_014623324.1	glycoside hydrolase family 1 protein
gene-SESEC_RS09530	4081.33	4549.67	633.393	697.657	0.4415	0.0794943	0.177387	pabB	WP_014623584.1	aminodeoxychorismate synthase component I
gene-SESEC_RS08595	71.3333	78.6667	615.75	519.19	0.441098	0.142238	0.268723	SESEC_RS08595	WP_012516240.1	acylphosphatase
gene-SESEC_RS00575	7	14.3333	2.42667	4.90667	-0.439971	0.495031	0.655768	SESEC_RS00575	WP_014622120.1	LPXTG cell wall anchor domain-containing protein
gene-SESEC_RS00300	5272.67	5934.67	780.163	863.913	0.439815	0.0127678	0.0410326	SESEC_RS00300	WP_014622105.1	acyltransferase family protein
gene-SESEC_RS07305	42.3333	48.6667	7.13	7.88	0.439329	0.288344	0.452198	SESEC_RS07305	WP_014623231.1	recombinase family protein
gene-SESEC_RS05400	1071.33	2191	346.227	692.013	-0.438727	0.00618626	0.0231528	SESEC_RS05400	WP_012515644.1	L-lactate dehydrogenase
gene-SESEC_RS11000	12.3333	25.3333	27276.5	56092.3	-0.438328	0.308392	0.474902	SESEC_RS11000	WP_080004971.1	putative holin-like toxin
gene-SESEC_RS05600	514	1064.33	355.443	692.19	-0.438199	0.0212962	0.0625486	folE	WP_014622925.1	GTP cyclohydrolase I FolE
gene-SESEC_RS03400	324.667	367	38.2933	42.5967	0.437645	0.0891931	0.189774	comA	WP_014622589.1	peptide cleavage/export ABC transporter ComA
gene-SESEC_RS07645	895.333	1860.67	465.333	920.603	-0.437449	0.0276153	0.0782581	pyrH	WP_012516047.1	UMP kinase
gene-SESEC_RS09445	301.667	338.667	69.5233	76.3433	0.436091	0.0563919	0.135188	SESEC_RS09445	WP_014623567.1	streptokinase
gene-SESEC_RS00785	2772.33	5705.33	285.07	581.003	-0.435899	0.00661474	0.0242449	SESEC_RS00785	WP_038674622.1	ATP-dependent Clp protease ATP-binding subunit
gene-SESEC_RS04715	220.667	448.333	14223.7	21332.3	-0.435597	0.165492	0.297149	SESEC_RS04715	WP_012515523.1	DUF2273 domain-containing protein
gene-SESEC_RS08375	1239	1388.67	837.847	880.317	0.43541	0.0156053	0.048739	tmk	WP_012680032.1	dTMP kinase
gene-SESEC_RS09410	1277.33	2636.67	576.08	1139.08	-0.435182	0.00807614	0.0284267	SESEC_RS09410	WP_014623561.1	phosphatidate cytidylyltransferase
gene-SESEC_RS08195	115	230.667	85.04	159.777	-0.434904	0.240237	0.393518	recU	WP_012516159.1	Holliday junction resolvase RecU
gene-SESEC_RS07605	30	62	33.9467	64.1133	-0.434887	0.198585	0.344032	ybeY	WP_038674761.1	rRNA maturation RNase YbeY
gene-SESEC_RS04220	1191	2434	633.793	1242.85	-0.434385	0.0109753	0.0365296	atpB	WP_012515427.1	F0F1 ATP synthase subunit A
gene-SESEC_RS02490	692	1407	298.247	581.163	-0.43405	0.172406	0.306768	SESEC_RS02490	WP_012515158.1	exodeoxyribonuclease III
gene-SESEC_RS01715	5.33333	11	41.3767	60.7067	-0.433855	0.511246	0.671318	rpsF	WP_012678504.1	30S ribosomal protein S6
gene-SESEC_RS04125	518.333	1046.67	438.543	820.377	-0.433221	0.0886756	0.189774	SESEC_RS04125	WP_037584115.1	HAD-IA family hydrolase
gene-SESEC_RS02590	3.66667	7.66667	4.66	8.45667	-0.432069	0.596069	0.738942	SESEC_RS02590	WP_228269608.1	secretion protein
gene-SESEC_RS09150	2.66667	3	3.08	3.26	0.431307	0.695238	0.81195	SESEC_RS09150	WP_014623459.1	hypothetical protein
gene-SESEC_RS08780	2.66667	3	3.08	3.26	0.431278	0.695098	0.81195	SESEC_RS08780	WP_014623459.1	hypothetical protein
gene-SESEC_RS01550	226	258	129.84	140.64	0.430561	0.134687	0.260853	SESEC_RS01550	WP_014622290.1	response regulator transcription factor
gene-SESEC_RS00820	92.6667	102.667	700.303	589.22	0.430362	0.204759	0.352321	groES	WP_012514806.1	co-chaperone GroES
gene-SESEC_RS01420	398.333	804	522.437	955.047	-0.430291	0.0457643	0.114994	rpsG	WP_012514926.1	30S ribosomal protein S7
gene-SESEC_RS08830	1143	2353.33	401.733	800.917	-0.428452	0.0486438	0.120187	SESEC_RS08830	WP_014623462.1	ABC transporter permease
gene-SESEC_RS06780	37511.7	42040	2912.71	3266.64	0.427066	0.0864774	0.187544	SESEC_RS06780	WP_014623136.1	putative mucin/carbohydrate-binding domain-containing protein
gene-SESEC_RS03395	215	440.667	45.2667	90.6933	-0.426902	0.0830885	0.18108	rlmD	WP_014622588.1	23S rRNA (uracil(1939)-C(5))-methyltransferase RlmD
gene-SESEC_RS02840	52	59.6667	992.6	904.363	0.426013	0.366625	0.535302	SESEC_RS02840	WP_012515231.1	YqgQ family protein
gene-SESEC_RS07630	95.6667	195.667	101.727	192.45	-0.425826	0.13346	0.259602	msrA	WP_014623284.1	peptide-methionine (S)-S-oxide reductase MsrA
gene-SESEC_RS08115	365	744.333	114.493	227.28	-0.424035	0.0306657	0.0847366	SESEC_RS08115	WP_012516143.1	sensor histidine kinase
gene-SESEC_RS05500	374	762.333	155.733	305.343	-0.422851	0.0289534	0.0812165	SESEC_RS05500	WP_038674269.1	NAD kinase
gene-SESEC_RS05470	3647.33	7410.33	654.073	1309.26	-0.421293	0.0115535	0.0379554	SESEC_RS05470	WP_038674273.1	ABC transporter permease/substrate-binding protein
gene-SESEC_RS08710	503.333	1020.67	145.98	289.08	-0.421158	0.025738	0.073763	SESEC_RS08710	WP_038673987.1	methionine ABC transporter ATP-binding protein
gene-SESEC_RS10965	145.333	295.333	254.477	452.697	-0.421069	0.0900665	0.191284	SESEC_RS10965	WP_014623409.1	aminoglycoside 3'-phosphotransferase
gene-SESEC_RS06410	1392.33	2822.67	859.84	1654.7	-0.42104	0.00825721	0.0289492	nth	WP_014623063.1	endonuclease III
gene-SESEC_RS04085	4365.67	8773.33	1458.21	2871.38	-0.420704	0.0129257	0.041465	nrdF	WP_014622701.1	class 1b ribonucleoside-diphosphate reductase subunit beta
gene-SESEC_RS06530	1274.67	2575.67	297.683	590.853	-0.420277	0.061012	0.144122	dltD	WP_014623085.1	D-alanyl-lipoteichoic acid biosynthesis protein DltD
gene-SESEC_RS08100	120.667	243	350.7	602.16	-0.419462	0.0910174	0.192679	SESEC_RS08100	WP_014623356.1	S1 RNA-binding domain-containing protein
gene-SESEC_RS07075	5267.67	6017.67	2282.08	2512.62	0.418341	0.0454323	0.114637	SESEC_RS07075	WP_014623187.1	MBL fold metallo-hydrolase
gene-SESEC_RS04820	785.667	1580	386.643	743.78	-0.417631	0.065931	0.152294	pstB	WP_038674325.1	phosphate ABC transporter ATP-binding protein PstB
gene-SESEC_RS00035	597.667	1224.67	40.9867	82.7733	-0.41699	0.0449655	0.114282	mfd	WP_014622077.1	transcription-repair coupling factor
gene-SESEC_RS02425	581	662.333	122.227	136.377	0.416345	0.0440323	0.112232	SESEC_RS02425	WP_014622424.1	YcaO-like family protein
gene-SESEC_RS08975	3	3.33333	3.18667	3.53333	0.416069	0.845616	0.915267	SESEC_RS08975	WP_014623487.1	DUF3801 domain-containing protein
gene-SESEC_RS05390	941.667	1912.67	458.717	893.99	-0.415543	0.0208224	0.0613604	SESEC_RS05390	WP_038674279.1	sortase
gene-SESEC_RS10660	1.66667	3.33333	9.77667	20.9	-0.414845	0.832472	0.90546	SESEC_RS10660	WP_158306820.1	hypothetical protein
gene-SESEC_RS04515	1432	1641.33	1706.17	1775.47	0.413137	0.0177631	0.0539586	SESEC_RS04515	WP_012678063.1	EbsA family protein
gene-SESEC_RS09645	112	227	53.2733	102.91	-0.412814	0.115702	0.232452	SESEC_RS09645	WP_038674702.1	glycyl-radical enzyme activating protein
gene-SESEC_RS05420	2711.33	3086	631.743	704.073	0.412567	0.0921505	0.194238	SESEC_RS05420	WP_014622896.1	serine hydroxymethyltransferase
gene-SESEC_RS02865	828	1671	172.703	342.393	-0.412046	0.0204248	0.0604901	murD	WP_014622501.1	UDP-N-acetylmuramoyl-L-alanine--D-glutamate ligase
gene-SESEC_RS00330	1139	2307.33	251.927	499.133	-0.411354	0.0104039	0.0350218	SESEC_RS00330	WP_014622109.1	MATE family efflux transporter
gene-SESEC_RS01190	2559	5147	1390.49	2663.83	-0.411048	0.0153896	0.0483206	SESEC_RS01190	WP_038674592.1	TIGR00266 family protein
gene-SESEC_RS00775	44.3333	90	1719.5	2764.18	-0.410708	0.433065	0.599439	SESEC_RS00775	WP_037583955.1	cold-shock protein
gene-SESEC_RS05370	109.333	126	36.3833	40.3367	0.408462	0.137158	0.262762	SESEC_RS05370	WP_014622889.1	DUF1002 domain-containing protein
gene-SESEC_RS01790	118.667	239.333	126.403	237.957	-0.408025	0.184102	0.324423	SESEC_RS01790	WP_038674538.1	hypothetical protein
gene-SESEC_RS00405	205.333	412.667	424.053	759.38	-0.407559	0.13887	0.265184	rpsH	WP_012514743.1	30S ribosomal protein S8
gene-SESEC_RS01220	3.33333	6.66667	9.85667	16.8367	-0.406625	0.669876	0.792389	rnpA	WP_012514896.1	ribonuclease P protein component
gene-SESEC_RS09340	1773.33	3547.67	1665.75	3119.63	-0.406613	0.0304822	0.084625	cysE	WP_012680143.1	serine O-acetyltransferase
gene-SESEC_RS01415	214	419	394.33	695.803	-0.405635	0.128719	0.252876	rpsL	WP_012514925.1	30S ribosomal protein S12
gene-SESEC_RS02870	789.667	1580.67	224.36	438.343	-0.40329	0.0316218	0.0867035	SESEC_RS02870	WP_014622502.1	UDP-N-acetylglucosamine--N-acetylmuramyl-(pentapeptide) pyrophosphoryl-undecaprenol N-acetylglucosamine transferase
gene-SESEC_RS00290	226.333	256	321.023	324.863	0.40233	0.12629	0.249209	SESEC_RS00290	WP_012514717.1	low molecular weight protein-tyrosine-phosphatase
gene-SESEC_RS04725	184.333	367.333	8667.56	13335.9	-0.402268	0.319692	0.487648	SESEC_RS04725	WP_014622797.1	CsbD family protein
gene-SESEC_RS01855	594.333	1198	227.677	441.58	-0.402148	0.0198429	0.0589637	isdE	WP_012678480.1	heme ABC transporter substrate-binding protein IsdE
gene-SESEC_RS05395	3140.33	6320.33	315.24	627.697	-0.402001	0.0110633	0.0367535	gyrA	WP_014622892.1	DNA gyrase subunit A
gene-SESEC_RS02295	2833.67	5738	1995.4	3822.52	-0.401818	0.117621	0.235508	SESEC_RS02295	WP_038674497.1	trimeric intracellular cation channel family protein
gene-SESEC_RS01245	69	78.6667	281.127	289.157	0.400994	0.398039	0.564196	SESEC_RS01245	WP_014622246.1	Imm59 family immunity protein
gene-SESEC_RS04675	300.667	599.667	197.247	372.283	-0.400461	0.0487832	0.120364	SESEC_RS04675	WP_012678041.1	amino acid ABC transporter permease
gene-SESEC_RS05595	1074	2155.67	480.69	924	-0.399965	0.0195551	0.0583038	folP	WP_014622924.1	dihydropteroate synthase
gene-SESEC_RS07370	11	22.3333	7.46333	13.8867	-0.398014	0.447061	0.609598	SESEC_RS07370	WP_014623243.1	hypothetical protein
gene-SESEC_RS01570	294.667	584.333	173.66	329.553	-0.397767	0.0528049	0.127906	SESEC_RS01570	WP_227687749.1	CPBP family intramembrane metalloprotease
gene-SESEC_RS06870	5.33333	6.33333	25.3333	22.28	0.397357	0.61965	0.755504	SESEC_RS06870	WP_014623152.1	hypothetical protein
gene-SESEC_RS05580	776.333	1546	292.393	565.76	-0.39735	0.0163317	0.0506511	murB	WP_038674812.1	UDP-N-acetylmuramate dehydrogenase
gene-SESEC_RS07855	34	67.3333	25.29	46.91	-0.396323	0.236626	0.38868	SESEC_RS07855	WP_038674074.1	DUF624 domain-containing protein
gene-SESEC_RS08575	19079	22127.3	10866.2	12015.5	0.395302	0.0399218	0.104456	SESEC_RS08575	WP_014623424.1	Bax inhibitor-1/YccA family protein
gene-SESEC_RS04705	724.667	1431	11183.9	16872.4	-0.395065	0.0798276	0.177461	SESEC_RS04705	WP_021320695.1	GlsB/YeaQ/YmgE family stress response membrane protein
gene-SESEC_RS10505	781.667	1569	41988.4	63850	-0.392576	0.345724	0.513234	ssrS	-	6S RNA
gene-SESEC_RS09450	193.333	379.667	302.277	522.79	-0.39194	0.138003	0.264052	dtd	WP_014623568.1	D-aminoacyl-tRNA deacylase
gene-SESEC_RS09420	463.333	537.333	1323.21	1367.41	0.391413	0.257865	0.414964	yajC	WP_014623563.1	preprotein translocase subunit YajC
gene-SESEC_RS04645	4892.33	5686	382.013	440.19	0.391207	0.0116991	0.0382214	SESEC_RS04645	WP_038674339.1	DNA polymerase III subunit alpha
gene-SESEC_RS02980	813.333	1627.67	315.693	610.32	-0.390959	0.0418286	0.108315	SESEC_RS02980	WP_014622518.1	polyprenyl synthetase family protein
gene-SESEC_RS02390	120.333	139.333	74.7133	81.04	0.390957	0.202639	0.349011	SESEC_RS02390	WP_021320447.1	ATP-binding cassette domain-containing protein
gene-SESEC_RS04465	684.667	1351.67	214.317	413.763	-0.390394	0.0373191	0.0989597	SESEC_RS04465	WP_014622759.1	glycosyltransferase
gene-SESEC_RS09345	3525	7044	1743.31	3322.82	-0.389635	0.0123914	0.0400407	SESEC_RS09345	WP_014623550.1	hypothetical protein
gene-SESEC_RS04555	28	56.6667	16.13	30.7633	-0.388741	0.343548	0.512374	SESEC_RS04555	WP_038674343.1	LPXTG cell wall anchor domain-containing protein
gene-SESEC_RS05410	1772.67	2055.67	1301.7	1427.54	0.388739	0.0477045	0.119112	SESEC_RS05410	WP_012515646.1	lysozyme family protein
gene-SESEC_RS03650	9	10.3333	0.736667	0.856667	0.387629	0.540499	0.690313	SESEC_RS03650	WP_041788208.1	phage tail spike protein
gene-SESEC_RS03525	15.6667	18.3333	19.67	20.9733	0.386667	0.404108	0.569862	SESEC_RS03525	WP_014622610.1	hypothetical protein
gene-SESEC_RS08085	45.3333	89.3333	9.85667	19.14	-0.386326	0.266335	0.424891	SESEC_RS08085	WP_014623352.1	DEAD/DEAH box helicase
gene-SESEC_RS09690	160.667	316.333	38.59	75.1667	-0.386017	0.124631	0.247004	SESEC_RS09690	WP_014623612.1	YSIRK-targeted surface antigen transcriptional regulator
gene-SESEC_RS10065	236	468.333	31	60.82	-0.385965	0.0710355	0.161353	SESEC_RS10065	WP_014623670.1	DHH family phosphoesterase
gene-SESEC_RS07750	752	1495.67	246.89	476.647	-0.385551	0.0252835	0.0726466	SESEC_RS07750	WP_014623302.1	Gfo/Idh/MocA family oxidoreductase
gene-SESEC_RS09805	172	340	198.473	357.847	-0.384369	0.0886908	0.189774	SESEC_RS09805	WP_012516431.1	GNAT family N-acetyltransferase
gene-SESEC_RS10175	48.6667	95.3333	15.06	28.8233	-0.384211	0.289498	0.453052	trpS	WP_014623690.1	tryptophan--tRNA ligase
gene-SESEC_RS00030	12.3333	14.3333	10.2233	11.1667	0.384005	0.447422	0.60962	pth	WP_014622076.1	aminoacyl-tRNA hydrolase
gene-SESEC_RS02290	1250	2481.33	485.59	928.447	-0.383438	0.0234538	0.0683201	SESEC_RS02290	WP_014622404.1	DUF4300 family protein
gene-SESEC_RS07830	289.667	570.667	136.48	258.623	-0.383026	0.0725859	0.164035	SESEC_RS07830	WP_012516087.1	nucleoside phosphorylase
gene-SESEC_RS03245	271	535.333	118.913	224.577	-0.382428	0.154594	0.284492	SESEC_RS03245	WP_038674437.1	PrsW family glutamic-type intramembrane protease
gene-SESEC_RS07225	5679.33	11359.3	614.973	1209.01	-0.382175	0.0642163	0.150092	rnr	WP_014623215.1	ribonuclease R
gene-SESEC_RS00780	67.3333	132.333	91.33	164.07	-0.38211	0.183856	0.324423	SESEC_RS00780	WP_012514800.1	CtsR family transcriptional regulator
gene-SESEC_RS02515	95	186.333	53.8067	100.19	-0.381742	0.223522	0.375383	SESEC_RS02515	WP_038674480.1	YoaK family protein
gene-SESEC_RS01760	324	636	732.817	1255.04	-0.381519	0.0632554	0.148237	SESEC_RS01760	WP_012515005.1	Asp23/Gls24 family envelope stress response protein
gene-SESEC_RS03900	363.667	718.667	101.183	194.687	-0.381502	0.0918759	0.194033	prfB	WP_111692358.1	peptide chain release factor 2
gene-SESEC_RS08110	551.667	1103.33	355.7	676.45	-0.380807	0.22243	0.374019	SESEC_RS08110	WP_021321066.1	response regulator
gene-SESEC_RS06930	292	337.667	145.743	160.953	0.380574	0.190117	0.33293	pstB	WP_012515962.1	phosphate ABC transporter ATP-binding protein PstB
gene-SESEC_RS00400	762.333	1492.33	713.44	1288.21	-0.380066	0.0486281	0.120187	rplE	WP_003046060.1	50S ribosomal protein L5
gene-SESEC_RS09085	2538	5042	964.117	1850.73	-0.379795	0.0403363	0.105385	SESEC_RS09085	WP_014623510.1	fructose-bisphosphate aldolase
gene-SESEC_RS01145	403	463	609.833	617.273	0.377956	0.143456	0.270159	SESEC_RS01145	WP_014622228.1	MarR family transcriptional regulator
gene-SESEC_RS07715	87	170.333	45.2733	85.2933	-0.377287	0.164717	0.296356	SESEC_RS07715	WP_014623297.1	metal ABC transporter ATP-binding protein
gene-SESEC_RS03850	554.333	634	614.647	644.707	0.377118	0.106373	0.218409	SESEC_RS03850	WP_014622663.1	glutathione peroxidase
gene-SESEC_RS06385	4281.67	4987	3246.68	3547.82	0.376935	0.0151807	0.0477492	SESEC_RS06385	WP_014623058.1	dTDP-4-dehydrorhamnose 3%2C5-epimerase family protein
gene-SESEC_RS07890	4241	4972.33	673.513	777.143	0.376875	0.0251747	0.0724998	SESEC_RS07890	WP_014623325.1	beta-N-acetylglucosaminidase domain-containing protein
gene-SESEC_RS08350	2.33333	4.66667	47.6167	86.1033	-0.376738	0.710194	0.823454	SESEC_RS08350	WP_014623391.1	Blp family class II bacteriocin
gene-SESEC_RS07660	2280	4535.67	991.653	1898.05	-0.376234	0.113071	0.228201	SESEC_RS07660	WP_012677563.1	ABC transporter permease
gene-SESEC_RS02575	2536.67	4988.33	534.32	1034.51	-0.376136	0.0208984	0.0614823	brnQ	WP_014622450.1	branched-chain amino acid transport system II carrier protein
gene-SESEC_RS09985	4.33333	5	2.65667	2.92333	0.375426	0.641198	0.773274	SESEC_RS09985	WP_012516470.1	ABC transporter ATP-binding protein
gene-SESEC_RS05750	243.333	479.333	58.6167	113.317	-0.375126	0.0811441	0.178924	SESEC_RS05750	WP_038674800.1	CCA tRNA nucleotidyltransferase
gene-SESEC_RS00900	19.3333	38.6667	2023.98	2691.07	-0.37471	0.357312	0.524728	secE	WP_012677269.1	preprotein translocase subunit SecE
gene-SESEC_RS05510	51.3333	100.333	43.8733	77.8633	-0.374634	0.379859	0.547862	SESEC_RS05510	WP_012515666.1	CYTH domain-containing protein
gene-SESEC_RS06995	517.667	1022	217.65	414.107	-0.374574	0.0509812	0.124746	SESEC_RS06995	WP_012677653.1	Cof-type HAD-IIB family hydrolase
gene-SESEC_RS00060	432.667	848.667	96.9833	187.107	-0.37441	0.0436029	0.111354	tilS	WP_014622082.1	tRNA lysidine(34) synthetase TilS
gene-SESEC_RS07250	819.333	1614	356.833	671.377	-0.37415	0.0880394	0.189541	mutM	WP_038674775.1	DNA-formamidopyrimidine glycosylase
gene-SESEC_RS08450	229	449	198.147	364.533	-0.37412	0.104217	0.215983	SESEC_RS08450	WP_012677445.1	class I SAM-dependent methyltransferase
gene-SESEC_RS02620	4	4.66667	28.36	28.9267	0.374088	0.659373	0.785579	SESEC_RS02620	WP_014622459.1	TIGR04197 family type VII secretion effector
gene-SESEC_RS06675	776.667	1524	246.65	470.367	-0.373139	0.0479939	0.119413	SESEC_RS06675	WP_014623116.1	sugar kinase
gene-SESEC_RS07580	51.3333	60	18.8233	21.4	0.372155	0.207723	0.355353	SESEC_RS07580	WP_012516034.1	LysR family transcriptional regulator
gene-SESEC_RS04990	68	133.667	15.6033	29.9767	-0.37176	0.225163	0.376399	SESEC_RS04990	WP_038674314.1	PLP-dependent aminotransferase family protein
gene-SESEC_RS04435	135.333	264.333	503.14	823.393	-0.371609	0.135	0.261079	SESEC_RS04435	WP_038674351.1	metal-sulfur cluster assembly factor
gene-SESEC_RS02995	3420.33	6771.33	552.737	1073.52	-0.371492	0.0289797	0.0812165	recN	WP_014622521.1	DNA repair protein RecN
gene-SESEC_RS03880	141.333	278	70.3533	133.6	-0.371146	0.210493	0.358666	SESEC_RS03880	WP_038674835.1	ABC transporter permease
gene-SESEC_RS10125	203.333	397.667	63.4933	121.44	-0.370493	0.0879723	0.189541	SESEC_RS10125	WP_014623681.1	helix-turn-helix domain-containing protein
gene-SESEC_RS02300	3013	5967.67	1283.34	2433.79	-0.369825	0.0381494	0.10086	SESEC_RS02300	WP_014622406.1	Cof-type HAD-IIB family hydrolase
gene-SESEC_RS04235	11541.7	22663.7	2121.72	4095.25	-0.369285	0.0390965	0.102751	atpA	WP_012515430.1	F0F1 ATP synthase subunit alpha
gene-SESEC_RS09315	299	579	307.483	549.763	-0.368446	0.0839923	0.182601	SESEC_RS09315	WP_012677341.1	NYN domain-containing protein
gene-SESEC_RS01565	1247	2462.33	227.58	439.907	-0.367483	0.0297487	0.0830669	SESEC_RS01565	WP_014622293.1	helix-turn-helix domain-containing protein
gene-SESEC_RS08980	3.66667	4.33333	1.7	1.88333	0.366682	0.734254	0.840365	SESEC_RS08980	WP_014623488.1	hypothetical protein
gene-SESEC_RS00220	24	28.3333	13.0567	14.7	0.366567	0.346456	0.51389	SESEC_RS00220	WP_014622090.1	phosphoribosylaminoimidazolesuccinocarboxamide synthase
gene-SESEC_RS07220	807.333	1583.67	1077.79	1905.67	-0.366497	0.0340108	0.0912787	smpB	WP_012677607.1	SsrA-binding protein SmpB
gene-SESEC_RS05575	1627.67	3179.33	421.853	806.263	-0.366233	0.036995	0.0982471	SESEC_RS05575	WP_014622922.1	ABC transporter ATP-binding protein
gene-SESEC_RS06065	919.667	1813	176.983	341.067	-0.36601	0.0435454	0.111354	SESEC_RS06065	WP_014623004.1	amidase
gene-SESEC_RS08840	1065.33	2083	139.983	270.93	-0.364881	0.041885	0.108315	SESEC_RS08840	WP_014623464.1	peptide ABC transporter substrate-binding protein
gene-SESEC_RS03320	2098.67	2509.67	1257.64	1423.34	0.364248	0.11593	0.232648	SESEC_RS03320	WP_014622573.1	FadR/GntR family transcriptional regulator
gene-SESEC_RS03405	172.667	205.667	35.72	41.4933	0.363838	0.194079	0.33753	SESEC_RS03405	WP_014622590.1	bacteriocin secretion accessory protein
gene-SESEC_RS09725	56.3333	110.667	19.0867	36.0633	-0.362642	0.236401	0.38868	SESEC_RS09725	WP_014623620.1	ABC transporter substrate-binding protein
gene-SESEC_RS10210	6	11.3333	7.44667	13.1867	-0.362627	0.569896	0.719058	rlmH	NF014629.2	23S rRNA (pseudouridine(1915)-N(3))-methyltransferase RlmH
gene-SESEC_RS09695	865.667	1675.33	338.133	633.273	-0.360005	0.0714304	0.162043	hslO	WP_014623613.1	Hsp33 family molecular chaperone HslO
gene-SESEC_RS00340	353.333	685.333	240.4	443.523	-0.3599	0.0887423	0.189774	rplC	WP_014622111.1	50S ribosomal protein L3
gene-SESEC_RS07615	428.333	838.333	355.36	640.917	-0.359899	0.0815999	0.179378	SESEC_RS07615	WP_014623281.1	uracil-DNA glycosylase family protein
gene-SESEC_RS06630	26	30.3333	87.0733	76.41	0.359081	0.551334	0.702473	SESEC_RS06630	WP_014623106.1	thioesterase family protein
gene-SESEC_RS01010	997.333	1930	264.13	500.57	-0.358982	0.103949	0.215861	tgt	WP_038674608.1	tRNA guanosine(34) transglycosylase Tgt
gene-SESEC_RS09650	1927.33	2282.33	430.337	499.767	0.35704	0.0384169	0.101416	SESEC_RS09650	WP_014623604.1	adenylosuccinate synthase
gene-SESEC_RS02385	435	518.333	100.707	117.39	0.356905	0.106342	0.218409	SESEC_RS02385	WP_014622417.1	hypothetical protein
gene-SESEC_RS05620	355.667	416.333	118.39	135.76	0.355714	0.134691	0.260853	SESEC_RS05620	WP_014622929.1	polysaccharide deacetylase family protein
gene-SESEC_RS05030	70.3333	138.667	35	64.8667	-0.354927	0.20644	0.354183	SESEC_RS05030	WP_014622842.1	class I SAM-dependent methyltransferase
gene-SESEC_RS02430	476.333	568.667	289.467	325.427	0.354246	0.0704182	0.160362	SESEC_RS02430	WP_021320451.1	CPBP family glutamic-type intramembrane protease
gene-SESEC_RS07620	1745.67	2075.33	479.007	556.2	0.353885	0.0310292	0.0856077	SESEC_RS07620	WP_014623282.1	PhoH family protein
gene-SESEC_RS07600	72.6667	139	147.943	250.747	-0.353324	0.225151	0.376399	SESEC_RS07600	WP_012516038.1	diacylglycerol kinase
gene-SESEC_RS06945	486	572.333	188.643	215.95	0.352442	0.081139	0.178924	SESEC_RS06945	WP_014623165.1	substrate-binding domain-containing protein
gene-SESEC_RS05705	658.333	1263.67	255.067	473.847	-0.351422	0.13663	0.262034	mvk	WP_014622946.1	mevalonate kinase
gene-SESEC_RS04815	928.333	1788.33	409.067	761.527	-0.350968	0.0338241	0.090915	pstB	WP_014622809.1	phosphate ABC transporter ATP-binding protein PstB
gene-SESEC_RS01890	3618.33	4353.33	693.8	814.337	0.350682	0.0334382	0.0900141	SESEC_RS01890	WP_043029384.1	ABC transporter ATP-binding protein
gene-SESEC_RS02945	22.6667	43.6667	13.15	24.31	-0.349753	0.339705	0.51014	SESEC_RS02945	WP_014622512.1	amino acid ABC transporter permease
gene-SESEC_RS02055	25469.3	30563	5269.28	6183.19	0.349737	0.0455576	0.114637	accC	WP_014622367.1	acetyl-CoA carboxylase biotin carboxylase subunit
gene-SESEC_RS03565	4.33333	8.33333	0.736667	1.41333	-0.348744	0.629208	0.765171	SESEC_RS03565	WP_014622615.1	terminase large subunit
gene-SESEC_RS05700	1007.67	1933	351.023	653.253	-0.348475	0.158328	0.288978	mvaD	WP_014622945.1	diphosphomevalonate decarboxylase
gene-SESEC_RS01915	2061	4005.33	499.823	947.233	-0.348471	0.0351493	0.0940497	SESEC_RS01915	WP_014622348.1	pyridoxal phosphate-dependent aminotransferase
gene-SESEC_RS08690	1318	1570	790.74	892.807	0.348192	0.0305692	0.0847339	ktrA	WP_012516259.1	potassium uptake transporter gating subunit KtrA
gene-SESEC_RS09910	86	103	17.48	20.4567	0.34808	0.237637	0.38998	SESEC_RS09910	WP_014623651.1	ATP-binding cassette domain-containing protein
gene-SESEC_RS07455	39	47	29.3967	33.3567	0.347923	0.389057	0.557153	SESEC_RS07455	WP_038674108.1	type IV toxin-antitoxin system AbiEi family antitoxin domain-containing protein
gene-SESEC_RS07205	94	179.667	58.2567	104.963	-0.347793	0.309084	0.475143	SESEC_RS07205	WP_014623212.1	NAD(P)H-dependent oxidoreductase
gene-SESEC_RS07150	6.33333	12.3333	1.31	2.50667	-0.347746	0.53041	0.684325	SESEC_RS07150	WP_038674780.1	S8 family serine peptidase
gene-SESEC_RS09245	30.3333	59.6667	21.4167	40.0167	-0.347731	0.527686	0.682581	SESEC_RS09245	WP_014623539.1	ScaI family restriction endonuclease
gene-SESEC_RS04825	541.333	1041.33	340.52	624.59	-0.347316	0.065186	0.150985	phoU	WP_012678018.1	phosphate signaling complex protein PhoU
gene-SESEC_RS09555	13	15.6667	5.12667	5.91667	0.346978	0.526421	0.682411	SESEC_RS09555	WP_012516375.1	Rgg/GadR/MutR family transcriptional regulator
gene-SESEC_RS04075	9.66667	18.6667	4.47	8.37333	-0.346834	0.525803	0.682351	SESEC_RS04075	WP_014622699.1	DUF3169 family protein
gene-SESEC_RS05955	525.667	1022	130.173	246.44	-0.346713	0.0497035	0.122294	SESEC_RS05955	WP_014622987.1	CapA family protein
gene-SESEC_RS07265	211.667	255.667	44.03	51.81	0.346531	0.187039	0.328197	SESEC_RS07265	WP_014623225.1	PTS sugar transporter subunit IIC
gene-SESEC_RS08460	390.667	749	142.1	262.633	-0.346526	0.354576	0.523008	SESEC_RS08460	WP_014623410.1	TIGR01212 family radical SAM protein
gene-SESEC_RS06880	1481.67	2853.67	525.953	982.457	-0.345962	0.0407301	0.106258	SESEC_RS06880	WP_014623154.1	peptidase U32 family protein
gene-SESEC_RS05775	16.3333	19.6667	3.42	3.99333	0.345847	0.452104	0.612239	SESEC_RS05775	WP_014622958.1	anion permease
gene-SESEC_RS08175	4742.67	9158	910.557	1728.29	-0.345622	0.0398291	0.104367	SESEC_RS08175	WP_014623365.1	cell division site-positioning protein MapZ family protein
gene-SESEC_RS01555	288.667	345.667	85.66	99.81	0.34539	0.102946	0.214099	SESEC_RS01555	WP_038674571.1	HAMP domain-containing sensor histidine kinase
gene-SESEC_RS08715	175.333	338	36.2133	68.59	-0.343795	0.151875	0.282278	SESEC_RS08715	WP_014623447.1	M20/M25/M40 family metallo-hydrolase
gene-SESEC_RS02145	1882	2261.67	983.243	1129.43	0.342633	0.0520105	0.126393	SESEC_RS02145	WP_012678429.1	ABC transporter ATP-binding protein
gene-SESEC_RS07835	457.667	884.667	174.703	325.197	-0.341527	0.065762	0.152101	SESEC_RS07835	WP_014623314.1	shikimate dehydrogenase
gene-SESEC_RS09820	546	1057	97.0867	184.327	-0.340575	0.0700559	0.159742	SESEC_RS09820	WP_228269625.1	DUF2079 domain-containing protein
gene-SESEC_RS10420	13	25	4.40667	8.28667	-0.34	0.443042	0.605514	SESEC_RS10420	WP_001155321.1	IS30 family transposase
gene-SESEC_RS08705	580.667	1125.67	331.203	608.137	-0.339726	0.0698323	0.159642	SESEC_RS08705	WP_014623445.1	methionine ABC transporter permease
gene-SESEC_RS01040	158.333	298	187.45	316.197	-0.339327	0.314584	0.482344	tadA	WP_014622208.1	tRNA adenosine(34) deaminase TadA
gene-SESEC_RS05735	1684.67	2015	252.397	299.027	0.338993	0.0773114	0.172951	SESEC_RS05735	WP_014622951.1	ABC transporter ATP-binding protein
gene-SESEC_RS06605	78.3333	149	44.06	79.29	-0.337584	0.340189	0.51014	pnuC	WP_038674172.1	nicotinamide riboside transporter PnuC
gene-SESEC_RS08405	623.333	1187.33	120.827	227.207	-0.336044	0.158999	0.289594	SESEC_RS08405	WP_014623400.1	UDP-N-acetylmuramoyl-L-alanyl-D-glutamate--L-lysine ligase
gene-SESEC_RS09200	23.3333	28	4.11	4.88	0.33578	0.362452	0.531396	SESEC_RS09200	WP_014623526.1	Ig-like domain-containing protein
gene-SESEC_RS10080	918.333	1769.67	245.433	461.503	-0.335619	0.106687	0.218802	mnmA	WP_014623673.1	tRNA 2-thiouridine(34) synthase MnmA
gene-SESEC_RS00255	37.6667	72.3333	8.61333	16.19	-0.334473	0.270252	0.428826	purD	WP_038674662.1	phosphoribosylamine--glycine ligase
gene-SESEC_RS04400	21116.3	25350.7	1391.79	1669.43	0.334054	0.1109	0.22448	addA	WP_014622750.1	helicase-exonuclease AddAB subunit AddA
gene-SESEC_RS02435	175.667	209	102.98	116.153	0.333823	0.290406	0.453504	SESEC_RS02435	WP_014622426.1	SagF family protein
gene-SESEC_RS03050	24	46.6667	8.69667	15.95	-0.333212	0.564981	0.71489	SESEC_RS03050	WP_021320519.1	dihydroorotate oxidase
gene-SESEC_RS02970	514	987.667	110.333	206.963	-0.332378	0.142587	0.269094	xseA	WP_012515260.1	exodeoxyribonuclease VII large subunit
gene-SESEC_RS10780	137	259	123.957	212.46	-0.331727	0.378303	0.546506	SESEC_RS10780	WP_195757285.1	hypothetical protein
gene-SESEC_RS01940	2420	4619	471.077	884.133	-0.331447	0.0697566	0.159642	gatB	WP_012678463.1	Asp-tRNA(Asn)/Glu-tRNA(Gln) amidotransferase subunit GatB
gene-SESEC_RS05740	1046	1266	159.713	190.41	0.331139	0.0453683	0.114637	SESEC_RS05740	WP_038674246.1	ABC transporter ATP-binding protein
gene-SESEC_RS09810	787	1505.33	272.677	507.12	-0.330952	0.0769296	0.172315	SESEC_RS09810	WP_014623635.1	Gfo/Idh/MocA family oxidoreductase
gene-SESEC_RS09920	928	1789.33	349.727	652.4	-0.330931	0.244053	0.397567	SESEC_RS09920	WP_012678701.1	YitT family protein
gene-SESEC_RS09670	73	140.667	29.21	54.12	-0.330454	0.294673	0.458955	SESEC_RS09670	WP_037579452.1	class C sortase
gene-SESEC_RS08630	5450.67	6609	431.487	518.4	0.33034	0.0690299	0.158216	SESEC_RS08630	WP_038673995.1	DEAD/DEAH box helicase
gene-SESEC_RS07485	2.33333	4.33333	0.9	1.72333	-0.329326	0.714761	0.826588	SESEC_RS07485	WP_038674104.1	type IV secretion system protein
gene-SESEC_RS00325	482.333	920.667	90.1267	169.093	-0.329148	0.0971865	0.203312	thrC	WP_014622108.1	threonine synthase
gene-SESEC_RS10030	311	372.667	90.4767	106.56	0.328825	0.115594	0.232452	SESEC_RS10030	WP_014623666.1	DUF4097 family beta strand repeat-containing protein
gene-SESEC_RS04050	2012.33	2448.67	477.743	566.637	0.328786	0.0432006	0.110909	SESEC_RS04050	WP_014622696.1	chloride channel protein
gene-SESEC_RS02645	133.667	163.333	290.983	321.487	0.327521	0.436577	0.60076	SESEC_RS02645	WP_014622462.1	hypothetical protein
gene-SESEC_RS00375	1185	2269.67	2184.41	3762.66	-0.325837	0.227332	0.379029	rplP	WP_012514738.1	50S ribosomal protein L16
gene-SESEC_RS06420	737.667	1395.67	760.143	1323.26	-0.324999	0.0515185	0.125734	SESEC_RS06420	WP_014623065.1	adenine phosphoribosyltransferase
gene-SESEC_RS00410	581.667	1106	546.96	971.02	-0.324183	0.127867	0.25176	rplF	WP_012514744.1	50S ribosomal protein L6
gene-SESEC_RS02585	16	30.3333	1.21	2.29667	-0.324142	0.419344	0.588985	esaA	WP_038674475.1	type VII secretion protein EsaA
gene-SESEC_RS04470	1323.67	2503	201.273	377.427	-0.323893	0.0563404	0.135188	SESEC_RS04470	WP_014622760.1	rhamnan synthesis F family protein
gene-SESEC_RS00920	14992.3	28666	1506.09	2842.58	-0.323778	0.0528949	0.127906	leuS	WP_014622181.1	leucine--tRNA ligase
gene-SESEC_RS05965	17.3333	33	4.09	7.65	-0.322469	0.421246	0.589811	SESEC_RS05965	WP_014622989.1	MFS transporter
gene-SESEC_RS04810	1229.67	2338	463.13	852.12	-0.321806	0.0567191	0.135789	pstA	WP_012515542.1	phosphate ABC transporter permease PstA
gene-SESEC_RS08585	884.333	1662.33	452.447	815.787	-0.321299	0.0864475	0.187544	SESEC_RS08585	WP_014623426.1	RNA methyltransferase
gene-SESEC_RS03840	69.3333	132.333	77.3233	133.52	-0.321143	0.241319	0.394199	SESEC_RS03840	WP_038674395.1	hypothetical protein
gene-SESEC_RS08010	6.33333	11.6667	30.67	48.3833	-0.320638	0.654389	0.782268	SESEC_RS08010	WP_012677504.1	DUF960 domain-containing protein
gene-SESEC_RS06545	1827	3491	326.083	609.877	-0.319852	0.0562709	0.135188	dltA	WP_014623087.1	D-alanine--poly(phosphoribitol) ligase subunit DltA
gene-SESEC_RS00395	142	268	758.93	1224.93	-0.3193	0.365771	0.534495	rplX	WP_012514741.1	50S ribosomal protein L24
gene-SESEC_RS05570	900	1688.67	402.137	731.52	-0.318944	0.0626876	0.147295	SESEC_RS05570	WP_038674265.1	ABC transporter permease
gene-SESEC_RS01465	161.667	196.333	58.4667	68.83	0.318608	0.186791	0.328086	SESEC_RS01465	WP_012514937.1	ABC transporter permease
gene-SESEC_RS10885	3.66667	4.33333	36.6733	39.0233	0.31783	0.864697	0.928412	SESEC_RS10885	WP_228269580.1	hypothetical protein
gene-SESEC_RS01155	18448	22644.3	2723.54	3281.78	0.317748	0.0461169	0.115716	SESEC_RS01155	WP_014622230.1	ABC transporter ATP-binding protein
gene-SESEC_RS04445	243.333	460.333	62.59	116.02	-0.317476	0.135683	0.261349	SESEC_RS04445	WP_014622757.1	DUF1972 domain-containing protein
gene-SESEC_RS04840	170.333	321.333	37.1867	68.9733	-0.316939	0.154576	0.284492	SESEC_RS04840	WP_014622812.1	HAMP domain-containing sensor histidine kinase
gene-SESEC_RS09100	2098.67	2566	351.783	423.387	0.316547	0.0521959	0.12667	SESEC_RS09100	WP_012677369.1	CTP synthase
gene-SESEC_RS05475	1217	2305.67	629.22	1143.45	-0.316138	0.10274	0.21392	SESEC_RS05475	WP_012515660.1	ABC transporter ATP-binding protein
gene-SESEC_RS00835	20.6667	25.3333	8.11	9.58333	0.315562	0.442782	0.605514	SESEC_RS00835	WP_014622164.1	Rgg/GadR/MutR family transcriptional regulator
gene-SESEC_RS05175	341.667	417.667	129.963	153.073	0.314617	0.13526	0.261101	citE	WP_038674298.1	citrate (pro-3S)-lyase subunit beta
gene-SESEC_RS05210	41.6667	50.6667	25.5067	29.45	0.314538	0.334105	0.503143	SESEC_RS05210	WP_014622864.1	response regulator transcription factor
gene-SESEC_RS01055	9682.67	18157	2238.55	4134.57	-0.313894	0.0603017	0.142634	SESEC_RS01055	WP_012514859.1	glycosyltransferase
gene-SESEC_RS09850	138.667	259.667	31.35	58	-0.313832	0.23224	0.384322	SESEC_RS09850	WP_014623641.1	competence/damage-inducible protein A
gene-SESEC_RS08580	4161.33	5110	4812.95	5267.53	0.313729	0.150114	0.27983	SESEC_RS08580	WP_014623425.1	HD domain-containing protein
gene-SESEC_RS06650	51.6667	97.3333	55.15	95.6467	-0.31354	0.285185	0.448509	SESEC_RS06650	WP_207618773.1	GNAT family N-acetyltransferase
gene-SESEC_RS09405	1961.67	3700.33	447.983	828.63	-0.312414	0.0516818	0.125939	rseP	WP_014623560.1	RIP metalloprotease RseP
gene-SESEC_RS00070	9901.33	18855.3	1304.25	2436.32	-0.311961	0.0645313	0.150525	ftsH	WP_038674668.1	ATP-dependent zinc metalloprotease FtsH
gene-SESEC_RS09400	5305.67	10020	749.177	1397.18	-0.311938	0.0479571	0.119413	SESEC_RS09400	WP_012677328.1	proline--tRNA ligase
gene-SESEC_RS07675	93.6667	113.667	13.0433	15.74	0.311829	0.287031	0.451012	SESEC_RS07675	WP_014623292.1	thioester-forming surface-anchored protein
gene-SESEC_RS08515	232	433	208.147	364.177	-0.311509	0.144785	0.272374	SESEC_RS08515	WP_038674006.1	tRNA (cytidine(34)-2'-O)-methyltransferase
gene-SESEC_RS07270	138	171.333	30.1167	36.2167	0.311281	0.233617	0.386241	SESEC_RS07270	WP_014623226.1	PTS sugar transporter subunit IIC
gene-SESEC_RS10645	8	15.3333	18.43	31.2467	-0.311188	0.630941	0.766636	SESEC_RS10645	WP_158306818.1	CPBP family intramembrane metalloprotease
gene-SESEC_RS09160	394.667	483.333	90.02	107.76	0.310353	0.304493	0.470532	SESEC_RS09160	WP_014623460.1	ISL3-like element ISSeq1 family transposase
gene-SESEC_RS08790	394.667	483.333	90.02	107.76	0.310352	0.304332	0.470532	SESEC_RS08790	WP_014623460.1	ISL3-like element ISSeq1 family transposase
gene-SESEC_RS00935	80.6667	98.3333	635.157	654.887	0.308444	0.467431	0.626301	SESEC_RS00935	WP_012514830.1	PTS sugar transporter subunit IIB
gene-SESEC_RS04905	378.667	461	258.56	297.45	0.308372	0.130952	0.256129	SESEC_RS04905	WP_014622824.1	class I SAM-dependent methyltransferase
gene-SESEC_RS05090	531.333	645.667	213.29	251.35	0.307639	0.135102	0.261079	ylqF	WP_014622846.1	ribosome biogenesis GTPase YlqF
gene-SESEC_RS03195	241	455.333	164.493	290.15	-0.307318	0.150168	0.27983	SESEC_RS03195	WP_012678252.1	HAD-IA family hydrolase
gene-SESEC_RS09520	63.3333	119.667	219.203	361.013	-0.306759	0.424484	0.59294	SESEC_RS09520	WP_014623582.1	ASCH domain-containing protein
gene-SESEC_RS02305	603	725	539.643	595.32	0.305687	0.348552	0.515706	SESEC_RS02305	WP_012515113.1	TetR/AcrR family transcriptional regulator
gene-SESEC_RS05845	35.3333	66	7.56333	13.88	-0.305288	0.369629	0.537918	SESEC_RS05845	WP_165620660.1	IS3 family transposase
gene-SESEC_RS10015	35.3333	66	7.56333	13.88	-0.305287	0.36946	0.537918	SESEC_RS10015	WP_165620660.1	IS3 family transposase
gene-SESEC_RS06835	35.3333	66	7.56333	13.88	-0.305287	0.369402	0.537918	SESEC_RS06835	WP_165620660.1	IS3 family transposase
gene-SESEC_RS05095	730	1367.33	338.933	608.587	-0.305169	0.079143	0.176826	SESEC_RS05095	WP_165620702.1	ribonuclease HII
gene-SESEC_RS07760	351.667	662.333	195.023	351.417	-0.305086	0.20892	0.357056	SESEC_RS07760	WP_012516071.1	3-oxoacyl-ACP reductase
gene-SESEC_RS01750	200.667	368.667	282.46	460.327	-0.304723	0.304139	0.470532	SESEC_RS01750	WP_012678498.1	deaminase
gene-SESEC_RS05360	298.333	556.333	51.8833	95.69	-0.304721	0.219387	0.369955	ffh	WP_014622887.1	signal recognition particle protein
gene-SESEC_RS09125	4346	5409	3686.87	4307.59	0.304611	0.305335	0.471422	SESEC_RS09125	WP_014623517.1	TIGR01440 family protein
gene-SESEC_RS09925	579.667	1091	198.69	361.487	-0.303731	0.0888533	0.189774	SESEC_RS09925	WP_014623653.1	YitT family protein
gene-SESEC_RS09390	6233	11621.7	336.283	627.98	-0.302394	0.240547	0.393663	SESEC_RS09390	WP_014623557.1	PolC-type DNA polymerase III
gene-SESEC_RS07030	15.6667	29.3333	3.52333	6.44667	-0.302369	0.465784	0.625414	SESEC_RS07030	WP_014623177.1	hypothetical protein
gene-SESEC_RS10895	10	18.6667	4.92667	9.02333	-0.302333	0.586213	0.730574	SESEC_RS10895	WP_229297585.1	class I SAM-dependent DNA methyltransferase
gene-SESEC_RS01065	33913	63483	12595	22767.7	-0.301561	0.0891885	0.189774	galU	WP_038674873.1	UTP--glucose-1-phosphate uridylyltransferase GalU
gene-SESEC_RS09665	394.333	742	39.3467	73.1267	-0.301329	0.142012	0.268723	SESEC_RS09665	WP_014623608.1	SpaA isopeptide-forming pilin-related protein
gene-SESEC_RS02395	79.6667	149.333	77.7433	133.32	-0.301166	0.28855	0.452198	SESEC_RS02395	WP_012515132.1	isoprenylcysteine carboxyl methyltransferase family protein
gene-SESEC_RS02125	1038	1928.33	238.793	436.617	-0.300658	0.105201	0.217767	SESEC_RS02125	WP_014622378.1	LCP family protein
gene-SESEC_RS04120	1357	2554.33	326.507	599.723	-0.300185	0.108935	0.22264	SESEC_RS04120	WP_014622708.1	FtsW/RodA/SpoVE family cell cycle protein
gene-SESEC_RS10135	56	106.333	13.28	24.2967	-0.300137	0.315252	0.482534	SESEC_RS10135	WP_014623683.1	pitrilysin family protein
gene-SESEC_RS01395	1066	1307	244.113	294.25	0.300088	0.171037	0.305205	SESEC_RS01395	WP_038674578.1	DNA recombination protein RmuC
gene-SESEC_RS00605	681.667	848	296.577	353.86	0.299925	0.12965	0.254142	SESEC_RS00605	WP_041788096.1	metal ABC transporter permease
gene-SESEC_RS09040	94.6667	117	6.4	7.86333	0.299336	0.269867	0.428598	SESEC_RS09040	WP_014623499.1	LPXTG cell wall anchor domain-containing protein
gene-SESEC_RS04415	52	63.3333	1949.09	1843.68	0.299087	0.469089	0.628048	rpsU	WP_003065460.1	30S ribosomal protein S21
gene-SESEC_RS09720	110	209.333	42.4233	76.6467	-0.298558	0.277271	0.438394	SESEC_RS09720	WP_014623619.1	ABC transporter permease
gene-SESEC_RS06295	630.333	1166.67	134.913	246.08	-0.298436	0.321195	0.489519	SESEC_RS06295	WP_014623042.1	Mur ligase family protein
gene-SESEC_RS00805	464	573	103.363	125.307	0.297503	0.129144	0.253432	SESEC_RS00805	WP_014622159.1	hypothetical protein
gene-SESEC_RS02915	2845	3532	250.363	307.69	0.297267	0.0617893	0.145377	ileS	WP_014622507.1	isoleucine--tRNA ligase
gene-SESEC_RS09595	54	99.3333	45.9533	78.1167	-0.29575	0.397127	0.563603	SESEC_RS09595	WP_014623592.1	histidine phosphatase family protein
gene-SESEC_RS03690	3.33333	6.33333	27.57	40.1767	-0.295173	0.750934	0.851763	SESEC_RS03690	WP_115267301.1	CD1845 family protein
gene-SESEC_RS09285	96	119	19.5567	23.8367	0.294906	0.361208	0.530011	SESEC_RS09285	WP_014623544.1	plasmid replication protein Rep
gene-SESEC_RS09095	495.333	926.333	177.433	319.047	-0.293778	0.18434	0.324423	SESEC_RS09095	WP_014623511.1	alpha/beta hydrolase
gene-SESEC_RS08365	1868.33	2308.33	836.647	991.86	0.293472	0.104037	0.215861	ricT	WP_038674020.1	regulatory iron-sulfur-containing complex subunit RicT
gene-SESEC_RS11010	4	7.33333	2.02667	3.7	-0.293165	0.781631	0.872633	SESEC_RS11010	WP_012514873.1	LPXTG cell wall anchor domain-containing protein
gene-SESEC_RS05305	18.3333	34	6.27	11.48	-0.293068	0.535481	0.686938	SESEC_RS05305	WP_014622879.1	phage DNA-polymerase or DNA-primase
gene-SESEC_RS05745	343.333	639.667	48.1333	88.6167	-0.292919	0.153938	0.284407	SESEC_RS05745	WP_014622953.1	ABC-F family ATP-binding cassette domain-containing protein
gene-SESEC_RS09700	1562.33	2880.67	517.01	927.187	-0.292902	0.252276	0.408337	dusB	WP_038674700.1	tRNA dihydrouridine synthase DusB
gene-SESEC_RS07740	1150.33	2131.67	1030.24	1757.74	-0.292768	0.10109	0.210981	SESEC_RS07740	WP_012516066.1	NUDIX hydrolase
gene-SESEC_RS03100	1139.67	2127.67	201.5	369.53	-0.292669	0.0799421	0.177494	SESEC_RS03100	WP_014622537.1	peptide chain release factor 3
gene-SESEC_RS09375	30	37.3333	21.71	25.06	0.290895	0.389128	0.557153	def	WP_014623554.1	peptide deformylase
gene-SESEC_RS05480	169.333	312.333	97.8067	172.34	-0.28948	0.214293	0.36309	SESEC_RS05480	WP_014622907.1	hypothetical protein
gene-SESEC_RS04620	10.6667	13.6667	2.83667	3.48	0.288615	0.80409	0.889866	SESEC_RS04620	WP_014622232.1	ISAs1-like element ISSeq10 family transposase
gene-SESEC_RS04765	1249.67	1552.33	265.52	324.287	0.287917	0.0675815	0.155499	SESEC_RS04765	WP_014622803.1	DUF2130 domain-containing protein
gene-SESEC_RS00710	4987	6268.67	1218.88	1492.75	0.285779	0.157873	0.288728	SESEC_RS00710	WP_012678817.1	acetate kinase
gene-SESEC_RS02550	44	56	5.30333	6.52	0.285372	0.424827	0.592953	comA	WP_000672141.1	peptide cleavage/export ABC transporter ComA
gene-SESEC_RS04805	917	1691	317.833	570.957	-0.285295	0.0947851	0.199465	pstC	WP_012678021.1	phosphate ABC transporter permease subunit PstC
gene-SESEC_RS02990	249.333	463.333	318.537	546.433	-0.285293	0.348497	0.515706	SESEC_RS02990	WP_037579096.1	arginine repressor
gene-SESEC_RS07025	4.33333	8	20.06	32.4533	-0.285163	0.82885	0.904864	SESEC_RS07025	WP_012679838.1	hypothetical protein
gene-SESEC_RS06455	428.667	538.333	162.103	195.607	0.284558	0.14603	0.274134	miaA	WP_012677750.1	tRNA (adenosine(37)-N6)-dimethylallyltransferase MiaA
gene-SESEC_RS03090	1395	2566.67	284.74	516.263	-0.284273	0.153427	0.283915	SESEC_RS03090	WP_014622535.1	UDP-N-acetylmuramoyl-tripeptide--D-alanyl-D-alanine ligase
gene-SESEC_RS01540	7.33333	8.66667	47.33	42.11	0.283579	0.747552	0.849012	SESEC_RS01540	WP_012678533.1	YbaB/EbfC family nucleoid-associated protein
gene-SESEC_RS05180	677.333	846.667	121.603	149.407	0.283381	0.121066	0.2413	citF	WP_014622859.1	citrate lyase subunit alpha
gene-SESEC_RS08360	185	339.333	786.947	1245.58	-0.282541	0.355198	0.523008	yabA	WP_012516195.1	DNA replication initiation control protein YabA
gene-SESEC_RS04395	14385.7	17846.3	1085.3	1347.58	0.281878	0.235393	0.387732	rexB	WP_038674354.1	ATP-dependent nuclease subunit B
gene-SESEC_RS06210	17	21	19.5333	22.4233	0.281842	0.563325	0.713304	SESEC_RS06210	WP_012677801.1	PTS sugar transporter subunit IIB
gene-SESEC_RS03560	2	3.66667	2.53667	4.36333	-0.281514	0.827798	0.904864	SESEC_RS03560	WP_000290864.1	phage terminase small subunit P27 family
gene-SESEC_RS04500	2496.33	4602.33	256.847	470.373	-0.281117	0.0765289	0.17172	SESEC_RS04500	WP_228269617.1	LTA synthase family protein
gene-SESEC_RS08395	580.333	726	399.35	466.727	0.280957	0.158335	0.288978	upp	WP_012516202.1	uracil phosphoribosyltransferase
gene-SESEC_RS00925	22.3333	28	90.01	92.5767	0.280062	0.499117	0.658805	SESEC_RS00925	WP_038674613.1	hypothetical protein
gene-SESEC_RS02200	4070.67	5099	347.707	432.327	0.279918	0.0731241	0.164622	infB	WP_014622388.1	translation initiation factor IF-2
gene-SESEC_RS09635	385.333	708.667	125.29	224.377	-0.279238	0.150366	0.279905	SESEC_RS09635	WP_014623601.1	sugar-binding transcriptional regulator
gene-SESEC_RS06045	461.333	853.333	290.503	509.803	-0.279202	0.179717	0.318182	SESEC_RS06045	WP_014623000.1	uracil-DNA glycosylase
gene-SESEC_RS02105	93.6667	170.333	41.31	72.3467	-0.27893	0.435061	0.600154	SESEC_RS02105	WP_012515073.1	HAD family hydrolase
gene-SESEC_RS02370	3877.67	4853.67	1627.23	1948.5	0.278847	0.234493	0.387328	SESEC_RS02370	WP_038674490.1	aldo/keto reductase
gene-SESEC_RS08305	936.667	1718.67	482.56	850.263	-0.278827	0.0872124	0.188677	SESEC_RS08305	WP_014623384.1	ABC transporter ATP-binding protein
gene-SESEC_RS07140	143	265	29.6833	53.8367	-0.276976	0.440631	0.603945	SESEC_RS07140	WP_038674136.1	sensor histidine kinase
gene-SESEC_RS01075	14522.3	26592.3	3061.62	5519.86	-0.276424	0.139831	0.266331	SESEC_RS01075	WP_012514863.1	glucose-6-phosphate isomerase
gene-SESEC_RS06450	1852	3407	439.403	790.527	-0.276323	0.149424	0.279324	hflX	WP_014623071.1	GTPase HflX
gene-SESEC_RS00585	72.6667	134.667	71.7067	123.877	-0.275649	0.437139	0.60076	SESEC_RS00585	WP_012677221.1	NUDIX domain-containing protein
gene-SESEC_RS02875	1570.33	2893.67	391.073	703.387	-0.275504	0.0953551	0.200427	SESEC_RS02875	WP_014622503.1	FtsQ-type POTRA domain-containing protein
gene-SESEC_RS01400	933.333	1164.33	326.587	395.413	0.275123	0.192056	0.335342	SESEC_RS01400	WP_014622269.1	3'-5' exoribonuclease YhaM family protein
gene-SESEC_RS09880	833.667	1538	199.46	359.387	-0.274642	0.105417	0.217901	SESEC_RS09880	WP_038674688.1	MFS transporter
gene-SESEC_RS06875	7390.67	13597	1655.9	2983.45	-0.273981	0.0797599	0.177461	SESEC_RS06875	WP_014623153.1	U32 family peptidase
gene-SESEC_RS05020	4913	6115.67	3137.85	3708.65	0.273956	0.130649	0.255818	SESEC_RS05020	WP_012515586.1	hemolysin III family protein
gene-SESEC_RS00930	868.333	1087	168.6	208.27	0.273622	0.116834	0.234196	SESEC_RS00930	WP_014622184.1	PTS sugar transporter subunit IIC
gene-SESEC_RS07015	6	11	0.76	1.40333	-0.270762	0.737966	0.842982	SESEC_RS07015	WP_014623176.1	membrane protein
gene-SESEC_RS05015	7527.33	9454.33	2754.28	3354.15	0.270664	0.0955153	0.200526	SESEC_RS05015	WP_012677986.1	diacylglycerol kinase family lipid kinase
gene-SESEC_RS02140	277.333	345.333	393.127	425.893	0.270518	0.434864	0.600154	SESEC_RS02140	WP_014622380.1	hypothetical protein
gene-SESEC_RS05200	81.3333	103	40.0033	48.3133	0.27012	0.337074	0.507184	SESEC_RS05200	WP_012515624.1	ABC transporter ATP-binding protein
gene-SESEC_RS02765	2061	2595	1207.19	1447.21	0.269748	0.107144	0.219484	SESEC_RS02765	WP_014622486.1	Crp/Fnr family transcriptional regulator
gene-SESEC_RS08445	3261.33	5998	696.15	1253.01	-0.269734	0.088542	0.189774	SESEC_RS08445	WP_014623408.1	hemolysin family protein
gene-SESEC_RS04960	117	211.333	68.09	116.327	-0.268866	0.459501	0.618009	SESEC_RS04960	WP_014622831.1	phosphopantothenate--cysteine ligase
gene-SESEC_RS10310	5.66667	10.3333	8117.73	1785.89	-0.268711	0.734124	0.840365	rpmG	WP_012677268.1	50S ribosomal protein L33
gene-SESEC_RS04785	8	14.6667	67.9067	97.18	-0.268426	0.631724	0.767063	SESEC_RS04785	WP_012678025.1	UPF0223 family protein
gene-SESEC_RS06955	2873.67	3622.67	1510.25	1824.26	0.268186	0.109574	0.223687	SESEC_RS06955	WP_012677660.1	response regulator transcription factor
gene-SESEC_RS01390	477.667	605.667	321.507	383.853	0.267991	0.182637	0.322707	SESEC_RS01390	WP_014622267.1	thiamine diphosphokinase
gene-SESEC_RS03035	30	54.6667	7.56	13.48	-0.267968	0.45008	0.610897	SESEC_RS03035	WP_014622526.1	MFS transporter
gene-SESEC_RS08675	213.333	268	189.417	218.76	0.267582	0.291466	0.454759	SESEC_RS08675	WP_012677410.1	LemA family protein
gene-SESEC_RS00065	1167.67	2157.33	1062.52	1839.46	-0.26644	0.384426	0.552051	hpt	WP_012514693.1	hypoxanthine phosphoribosyltransferase
gene-SESEC_RS01865	602.333	1104.33	278.22	488.6	-0.265579	0.125159	0.247527	SESEC_RS01865	WP_014622340.1	ABC transporter ATP-binding protein
gene-SESEC_RS01830	394.333	730.333	1185.57	1913.34	-0.265439	0.426999	0.594858	acpS	WP_012678485.1	holo-ACP synthase
gene-SESEC_RS07745	4259.33	7782.67	870.05	1559.14	-0.264472	0.0876459	0.189153	glmU	WP_014623300.1	bifunctional UDP-N-acetylglucosamine diphosphorylase/glucosamine-1-phosphate N-acetyltransferase GlmU
gene-SESEC_RS02065	18283.3	23293	8628.43	10524.5	0.264283	0.154496	0.284492	SESEC_RS02065	WP_014622369.1	acetyl-CoA carboxylase carboxyl transferase subunit alpha
gene-SESEC_RS02950	75.3333	139	38.41	67.4467	-0.263998	0.391143	0.558685	SESEC_RS02950	WP_012515254.1	amino acid ABC transporter ATP-binding protein
gene-SESEC_RS01860	1029	1884	314.04	558.917	-0.263331	0.148126	0.277189	SESEC_RS01860	WP_012678479.1	iron ABC transporter permease
gene-SESEC_RS04155	356	651.333	240.8	416.683	-0.26272	0.235242	0.387732	SESEC_RS04155	WP_038674375.1	HAD family hydrolase
gene-SESEC_RS07200	27	49.6667	10.96	19.2033	-0.261077	0.466692	0.625784	SESEC_RS07200	WP_014623210.1	Rgg/GadR/MutR family transcriptional regulator
gene-SESEC_RS03020	16.6667	30.3333	168	209.457	-0.260832	0.629303	0.765171	SESEC_RS03020	WP_012515270.1	HU family DNA-binding protein
gene-SESEC_RS00200	623	1137.33	207.527	367.72	-0.260716	0.147991	0.277189	SESEC_RS00200	WP_021320231.1	ribose-phosphate diphosphokinase
gene-SESEC_RS09490	641.667	810.333	194.22	238.82	0.260292	0.266861	0.425347	SESEC_RS09490	WP_014623576.1	winged helix-turn-helix transcriptional regulator
gene-SESEC_RS01060	14740	26490.7	3605.92	6389.82	-0.260058	0.228468	0.379852	SESEC_RS01060	WP_012514860.1	nucleotide sugar dehydrogenase
gene-SESEC_RS05610	1417	1789.67	561.84	687.263	0.259968	0.11044	0.224194	thrB	WP_038674261.1	homoserine kinase
gene-SESEC_RS05920	1620.33	2071.33	1154.29	1384.79	0.259602	0.152837	0.283315	SESEC_RS05920	WP_038674798.1	TVP38/TMEM64 family protein
gene-SESEC_RS00265	27.3333	48.6667	7.81	13.8067	-0.259503	0.52157	0.678346	purK	WP_014622099.1	5-(carboxyamino)imidazole ribonucleotide synthase
gene-SESEC_RS00370	1151.33	2101.33	726.373	1256.14	-0.258884	0.155587	0.28543	rpsC	WP_012514737.1	30S ribosomal protein S3
gene-SESEC_RS08685	1659	2089.33	342.38	425.293	0.258673	0.249342	0.404325	ktrB	WP_038673989.1	potassium uptake transporter channel subunit KtrB
gene-SESEC_RS08210	528.333	963.333	225.007	393.583	-0.258617	0.155191	0.285293	nadE	WP_014623369.1	ammonia-dependent NAD(+) synthetase
gene-SESEC_RS01110	89	113.333	27.0967	33.49	0.256469	0.326027	0.493913	SESEC_RS01110	WP_014622220.1	LPXTG cell wall anchor domain-containing protein
gene-SESEC_RS01495	415.667	523.333	233.647	280.91	0.25634	0.235212	0.387732	tsaB	WP_014622280.1	tRNA (adenosine(37)-N6)-threonylcarbamoyltransferase complex dimerization subunit type 1 TsaB
gene-SESEC_RS07730	2031	3659.33	1132.65	1946.75	-0.255706	0.132664	0.258623	SESEC_RS07730	WP_014623298.1	5'-methylthioadenosine/adenosylhomocysteine nucleosidase
gene-SESEC_RS04880	47.6667	85.6667	11.3367	20.15	-0.255661	0.477439	0.637783	SESEC_RS04880	WP_014622821.1	hypothetical protein
gene-SESEC_RS06205	113.667	146	49.7233	61.0333	0.25544	0.354798	0.523008	SESEC_RS06205	WP_012515795.1	PTS mannose/fructose/sorbose/N-acetylgalactosamine transporter subunit IIC
gene-SESEC_RS01490	5.33333	9.66667	118.197	153.95	-0.254704	0.722048	0.830683	SESEC_RS01490	WP_014622279.1	DNA-dependent RNA polymerase subunit epsilon
gene-SESEC_RS08665	433.333	551	426.497	492.897	0.254005	0.248427	0.40321	SESEC_RS08665	WP_014623437.1	YceD family protein
gene-SESEC_RS07100	85	154.333	23.5267	41.3667	-0.253474	0.459144	0.617999	SESEC_RS07100	WP_014623191.1	acetyl-CoA C-acyltransferase
gene-SESEC_RS01480	548.667	702.333	190.54	236.26	0.253295	0.200371	0.346644	SESEC_RS01480	WP_012514940.1	ATP-binding cassette domain-containing protein
gene-SESEC_RS02845	2591.67	3345.33	854.02	1063.33	0.253248	0.258007	0.414964	SESEC_RS02845	WP_014622498.1	ROK family glucokinase
gene-SESEC_RS05565	1639.67	2988.67	757.53	1328.72	-0.252958	0.301474	0.46792	SESEC_RS05565	WP_012677904.1	ABC transporter permease
gene-SESEC_RS04735	1305	1669.33	850.5	1031.66	0.252867	0.205036	0.352456	SESEC_RS04735	WP_012678034.1	TrkA C-terminal domain-containing protein
gene-SESEC_RS01505	2907.67	3703	895.69	1112.12	0.252741	0.110454	0.224194	tsaD	WP_038674573.1	tRNA (adenosine(37)-N6)-threonylcarbamoyltransferase complex transferase subunit TsaD
gene-SESEC_RS09330	1165.67	2091	2254.13	3617.75	-0.252513	0.213117	0.361944	SESEC_RS09330	WP_012516331.1	Mini-ribonuclease 3
gene-SESEC_RS05285	46	58.3333	6.65333	8.38	0.252136	0.480614	0.641236	SESEC_RS05285	WP_014622875.1	reverse transcriptase domain-containing protein
gene-SESEC_RS08150	568	1026	60.0267	107.633	-0.252123	0.161189	0.29268	SESEC_RS08150	WP_014623361.1	primosomal protein N'
gene-SESEC_RS06425	297.667	529.667	869.433	1240.74	-0.251917	0.42659	0.594858	SESEC_RS06425	WP_014623066.1	TIGR02328 family protein
gene-SESEC_RS07135	29.3333	54	17.2267	29.7233	-0.251913	0.5132	0.673385	SESEC_RS07135	WP_014623198.1	ATP-binding cassette domain-containing protein
gene-SESEC_RS00615	3551.67	4528.67	391.293	494.747	0.251897	0.133988	0.26006	pbp1b	WP_014622127.1	penicillin-binding protein PBP1B
gene-SESEC_RS07095	328	596.667	76.04	134.643	-0.251881	0.244965	0.398685	SESEC_RS07095	WP_014623190.1	AMP-binding protein
gene-SESEC_RS07450	86	110.667	35.1633	43.4867	0.251615	0.420562	0.589319	SESEC_RS07450	WP_014623258.1	nucleotidyl transferase AbiEii/AbiGii toxin family protein
gene-SESEC_RS03555	4.66667	6	1.10333	1.35667	0.251248	0.789475	0.878625	SESEC_RS03555	WP_041788190.1	site-specific DNA-methyltransferase
gene-SESEC_RS02360	740.667	947.333	122.777	154.56	0.250709	0.136047	0.261766	SESEC_RS02360	WP_014622413.1	Na/Pi cotransporter family protein
gene-SESEC_RS00655	8.33333	15.3333	1.95333	3.46333	-0.250334	0.753246	0.853598	SESEC_RS00655	WP_014622136.1	hypothetical protein
gene-SESEC_RS03930	3179.67	5692.33	780.497	1370.92	-0.248916	0.355256	0.523008	SESEC_RS03930	WP_014622677.1	pyridoxal phosphate-dependent aminotransferase
gene-SESEC_RS05415	1023	1285.67	337.833	415.097	0.248862	0.401939	0.568612	SESEC_RS05415	WP_014622895.1	nucleoid-associated protein
gene-SESEC_RS04770	1194.67	1522.33	457.093	563.913	0.248718	0.132314	0.258223	truB	WP_014622804.1	tRNA pseudouridine(55) synthase TruB
gene-SESEC_RS05935	484.333	874.333	178.93	311.097	-0.248229	0.251981	0.408232	SESEC_RS05935	WP_014622985.1	LysR family transcriptional regulator
gene-SESEC_RS06810	8.66667	16	14.47	24.8	-0.24781	0.777537	0.869156	SESEC_RS06810	WP_014623141.1	hypothetical protein
gene-SESEC_RS09335	7650.33	13744	1619.17	2862.9	-0.247648	0.13655	0.262034	cysS	WP_038674728.1	cysteine--tRNA ligase
gene-SESEC_RS02310	532.667	689	217.647	270.39	0.247573	0.301484	0.46792	SESEC_RS02310	WP_012515114.1	DegV family protein
gene-SESEC_RS07295	68	87.3333	259.953	302.443	0.247067	0.663461	0.788312	SESEC_RS07295	WP_009880370.1	NUDIX domain-containing protein
gene-SESEC_RS03905	904	1638	514.393	885.253	-0.246816	0.166406	0.298488	ftsE	WP_012678167.1	cell division ATP-binding protein FtsE
gene-SESEC_RS01500	365.333	461.333	652.357	710.37	0.246089	0.348885	0.515769	rimI	WP_014622281.1	ribosomal protein S18-alanine N-acetyltransferase
gene-SESEC_RS04690	770.667	1388.33	183.657	323.06	-0.245983	0.274281	0.434054	SESEC_RS04690	WP_038674334.1	cation diffusion facilitator family transporter
gene-SESEC_RS01365	750.667	966.333	567.29	684.017	0.245929	0.190344	0.33293	rnmV	WP_014622264.1	ribonuclease M5
gene-SESEC_RS05260	46.6667	60.6667	17	21.27	0.245079	0.539147	0.689083	SESEC_RS05260	WP_038674817.1	hypothetical protein
gene-SESEC_RS06460	112.667	143.667	72.7767	88.04	0.243738	0.344279	0.512374	SESEC_RS06460	WP_012677749.1	phosphoribulokinase
gene-SESEC_RS02080	139.333	178.333	387.407	407.377	0.243492	0.343557	0.512374	SESEC_RS02080	WP_038674514.1	DUF956 family protein
gene-SESEC_RS03960	2313.33	2970.67	846.323	1049.01	0.243484	0.162417	0.294008	whiA	WP_014622680.1	DNA-binding protein WhiA
gene-SESEC_RS06300	1007.33	1814.67	454.14	789.06	-0.241215	0.270526	0.428876	SESEC_RS06300	WP_014623043.1	type 1 glutamine amidotransferase
gene-SESEC_RS04510	5485.67	7072.67	1315.47	1657.85	0.239133	0.131105	0.256145	pepT	WP_014622768.1	peptidase T
gene-SESEC_RS03965	3778.67	4849.67	765.85	966.563	0.238611	0.264978	0.424174	SESEC_RS03965	WP_014622681.1	C69 family dipeptidase
gene-SESEC_RS04300	756.333	983.667	200.133	252.35	0.238528	0.184172	0.324423	SESEC_RS04300	WP_014622733.1	albumin-binding GA domain-containing protein
gene-SESEC_RS09875	255.333	453.667	190.083	321.79	-0.23799	0.323464	0.49171	ruvA	WP_014623644.1	Holliday junction branch migration protein RuvA
gene-SESEC_RS00750	829.667	1486	249.53	434.293	-0.237872	0.194059	0.33753	tsf	WP_012677248.1	translation elongation factor Ts
gene-SESEC_RS07060	116	208.667	65.2967	112.393	-0.237778	0.435036	0.600154	rnc	WP_038674782.1	ribonuclease III
gene-SESEC_RS00895	2548.33	3291.67	279.467	357.043	0.237406	0.23825	0.390625	pbp2a	WP_014622177.1	penicillin-binding protein PBP2A
gene-SESEC_RS04475	478.667	859.333	273.693	467.747	-0.237035	0.220822	0.372021	SESEC_RS04475	WP_014622761.1	glycosyltransferase family 2 protein
gene-SESEC_RS01645	207.333	261	249.147	288.08	0.236962	0.36381	0.532947	SESEC_RS01645	WP_014622307.1	hypothetical protein
gene-SESEC_RS10545	726.333	1291.67	542.563	909.117	-0.235844	0.164336	0.296272	lepB	WP_012514985.1	signal peptidase I
gene-SESEC_RS07275	11.3333	14.6667	46.5267	48.8033	0.23563	0.59858	0.740503	SESEC_RS07275	WP_014623227.1	PTS lactose/cellobiose transporter subunit IIA
gene-SESEC_RS06130	10.3333	18.6667	5.94	10.2067	-0.23542	0.653801	0.782093	SESEC_RS06130	WP_038674222.1	hypothetical protein
gene-SESEC_RS05495	323	576.333	119.69	206.407	-0.234277	0.255703	0.412507	SESEC_RS05495	WP_014622910.1	RluA family pseudouridine synthase
gene-SESEC_RS07700	8401.33	10826.3	882.43	1129.82	0.2337	0.210671	0.358666	SESEC_RS07700	WP_014623295.1	DNA translocase FtsK
gene-SESEC_RS04710	5673	9979	4604.09	7514.3	-0.233691	0.330059	0.498744	amaP	WP_014622795.1	alkaline shock response membrane anchor protein AmaP
gene-SESEC_RS06415	1664.67	2977.67	976.943	1669.92	-0.233648	0.2659	0.424579	SESEC_RS06415	WP_038674795.1	DnaD domain-containing protein
gene-SESEC_RS08205	5686.33	7370.33	1218.72	1545.62	0.233348	0.14524	0.27294	pepC	WP_038674033.1	aminopeptidase C
gene-SESEC_RS04145	668	1180.33	887.077	1385.61	-0.232851	0.330425	0.498871	SESEC_RS04145	WP_014622710.1	DUF1694 domain-containing protein
gene-SESEC_RS01230	1879.67	2439.67	700.99	875.94	0.2324	0.161009	0.292654	SESEC_RS01230	WP_012514898.1	RNA-binding cell elongation regulator Jag/EloR
gene-SESEC_RS06235	2487.67	3255	358.67	459.35	0.23211	0.167874	0.300514	lepA	WP_014623032.1	translation elongation factor 4
gene-SESEC_RS09425	206	265.333	588.01	655.77	0.231665	0.378662	0.546579	traF	WP_014623564.1	conjugal transfer protein TraF
gene-SESEC_RS01590	4634.33	5948.67	519.967	665.637	0.231336	0.494168	0.655197	SESEC_RS01590	WP_014622296.1	Xaa-Pro dipeptidyl-peptidase
gene-SESEC_RS02465	208.333	265.667	58.88	73.8867	0.23126	0.43284	0.599439	SESEC_RS02465	WP_014622433.1	hypothetical protein
gene-SESEC_RS03180	108.333	192.333	36.02	61.93	-0.231061	0.51665	0.67534	SESEC_RS03180	WP_014622549.1	competence protein CoiA family protein
gene-SESEC_RS01165	792	1409.33	213.697	371.98	-0.230894	0.163097	0.294938	SESEC_RS01165	WP_014622232.1	ISAs1-like element ISSeq10 family transposase
gene-SESEC_RS03290	792	1409.33	213.697	371.98	-0.230894	0.162356	0.294008	SESEC_RS03290	WP_014622232.1	ISAs1-like element ISSeq10 family transposase
gene-SESEC_RS08590	792	1409.33	213.697	371.98	-0.230893	0.162181	0.294008	SESEC_RS08590	WP_014622232.1	ISAs1-like element ISSeq10 family transposase
gene-SESEC_RS08215	715	1273	135.583	237.727	-0.230385	0.167858	0.300514	SESEC_RS08215	WP_012677481.1	nicotinate phosphoribosyltransferase
gene-SESEC_RS04600	1171	1517	285.573	361.127	0.230305	0.24622	0.400362	thiI	WP_038674341.1	tRNA 4-thiouridine(8) synthase ThiI
gene-SESEC_RS00295	129.667	165.333	254.553	297.547	0.230288	0.510982	0.671318	SESEC_RS00295	WP_012514718.1	membrane protein
gene-SESEC_RS07175	675.667	1208.67	125.977	221.343	-0.230053	0.23094	0.38273	SESEC_RS07175	WP_038674134.1	alpha-amylase
gene-SESEC_RS08120	74.3333	132.333	42.5433	71.7833	-0.228649	0.427198	0.594858	liaF	WP_012679994.1	cell wall-active antibiotics response protein LiaF
gene-SESEC_RS00970	598	778	148.17	187.927	0.228151	0.200849	0.346939	SESEC_RS00970	WP_014622190.1	glycine betaine/L-proline ABC transporter ATP-binding protein
gene-SESEC_RS01450	1102.67	1946.33	3052.31	4444.15	-0.227961	0.2878	0.451821	SESEC_RS01450	WP_014622274.1	MerR family transcriptional regulator
gene-SESEC_RS09380	248.333	434	232.633	372.403	-0.227898	0.457206	0.615857	SESEC_RS09380	WP_169724978.1	NADPH-dependent FMN reductase
gene-SESEC_RS08155	26.3333	46.6667	120.103	182.22	-0.227559	0.579863	0.726466	rpoZ	WP_012516150.1	DNA-directed RNA polymerase subunit omega
gene-SESEC_RS05160	269.667	349.667	72.2467	91.7133	0.226628	0.313385	0.480922	SESEC_RS05160	WP_012515616.1	sodium ion-translocating decarboxylase subunit beta
gene-SESEC_RS08160	700.333	1250	475.813	805.07	-0.224829	0.339928	0.51014	gmk	WP_012516151.1	guanylate kinase
gene-SESEC_RS04410	63	110.667	27.07	46.3333	-0.223884	0.455431	0.615781	SESEC_RS04410	WP_014622752.1	transporter substrate-binding domain-containing protein
gene-SESEC_RS04285	1735	2244.67	181.707	234.23	0.223267	0.293936	0.45821	pheT	WP_014622731.1	phenylalanine--tRNA ligase subunit beta
gene-SESEC_RS08265	2895.67	5137.33	326.103	572.59	-0.2227	0.153481	0.283915	pbp2X	WP_014623376.1	penicillin-binding protein PBP2X
gene-SESEC_RS01725	57.6667	72.6667	1066.77	957.917	0.222198	0.586436	0.730574	rpsR	WP_002983142.1	30S ribosomal protein S18
gene-SESEC_RS05430	661	852.667	507.683	615.02	0.222016	0.240914	0.3939	SESEC_RS05430	WP_014622898.1	L-threonylcarbamoyladenylate synthase
gene-SESEC_RS10860	446.333	586	272.913	333.04	0.221313	0.457105	0.615857	SESEC_RS10860	WP_041788131.1	T7SS effector LXG polymorphic toxin
gene-SESEC_RS04275	331.667	432	99.3967	126.023	0.220589	0.31263	0.480178	pheS	WP_012678105.1	phenylalanine--tRNA ligase subunit alpha
gene-SESEC_RS00915	9177.33	11951.3	2309.8	2944.21	0.220566	0.16459	0.296356	SESEC_RS00915	WP_014622180.1	LPXTG cell wall anchor domain-containing protein
gene-SESEC_RS02495	1955.33	3452.33	93.64	165.283	-0.220305	0.265372	0.424174	SESEC_RS02495	WP_014622437.1	S8 family serine peptidase
gene-SESEC_RS08750	111.333	197	353.12	526.667	-0.219836	0.402775	0.569341	rsfS	WP_014623453.1	ribosome silencing factor
gene-SESEC_RS07945	15.3333	27.3333	96.4767	142.93	-0.217808	0.732438	0.840365	SESEC_RS07945	WP_014623338.1	bacteriocin immunity protein
gene-SESEC_RS02920	19.3333	24.6667	123.583	114.147	0.217701	0.733435	0.840365	SESEC_RS02920	WP_012515246.1	DUF1827 family protein
gene-SESEC_RS01885	864	1129.67	506.35	627.177	0.21766	0.190487	0.33293	SESEC_RS01885	WP_012678474.1	energy-coupling factor transporter transmembrane component T
gene-SESEC_RS09515	128.333	224.667	215.237	338.41	-0.217284	0.403994	0.569862	SESEC_RS09515	WP_012516368.1	NUDIX hydrolase
gene-SESEC_RS02975	11.6667	20.6667	365.12	465.347	-0.216889	0.719717	0.829077	SESEC_RS02975	WP_012515261.1	exodeoxyribonuclease VII small subunit
gene-SESEC_RS09130	3384.33	4481	4294.58	5227.5	0.216741	0.48147	0.641236	SESEC_RS09130	WP_012516309.1	ECF transporter S component
gene-SESEC_RS09310	5088.67	6687.33	2026.06	2559.41	0.215613	0.168093	0.300602	SESEC_RS09310	WP_012516327.1	DegV family protein
gene-SESEC_RS05385	21.6667	39	40.5667	64.4667	-0.214616	0.670672	0.792389	SESEC_RS05385	WP_012677933.1	VOC family protein
gene-SESEC_RS04440	957	1681	389.697	659.927	-0.214101	0.227962	0.379722	rfbD	WP_014622756.1	dTDP-4-dehydrorhamnose reductase
gene-SESEC_RS10985	68.6667	119	14.89	25.57	-0.213638	0.60782	0.747244	SESEC_RS10985	WP_228269600.1	DUF2974 domain-containing protein
gene-SESEC_RS00705	118.333	155	40.58	51.35	0.213522	0.446796	0.609598	SESEC_RS00705	WP_014622146.1	class I SAM-dependent methyltransferase
gene-SESEC_RS04315	22.3333	29	4.30333	5.55333	0.212911	0.641812	0.773488	SESEC_RS04315	WP_014622736.1	isopeptide-forming domain-containing fimbrial protein
gene-SESEC_RS07255	161.667	213	23.7867	30.8067	0.211876	0.371703	0.54005	SESEC_RS07255	WP_014623223.1	beta-galactosidase
gene-SESEC_RS06195	277.667	485	45.6833	79.17	-0.210938	0.318715	0.486576	SESEC_RS06195	WP_014623026.1	sensor histidine kinase
gene-SESEC_RS07405	7.33333	9.33333	41.5	46.8267	0.210818	0.841119	0.910956	SESEC_RS07405	WP_014623251.1	DUF5962 family protein
gene-SESEC_RS00950	475.667	622	188.607	238.267	0.210491	0.307197	0.473885	SESEC_RS00950	WP_014622186.1	L-ribulose-5-phosphate 3-epimerase
gene-SESEC_RS04495	2060.67	3616.33	525.87	903.903	-0.21002	0.194763	0.338072	SESEC_RS04495	WP_014622765.1	glycosyltransferase family 4 protein
gene-SESEC_RS04295	1885.67	3255.67	1055.26	1736.28	-0.208272	0.42345	0.591962	SESEC_RS04295	WP_014622732.1	ABC transporter ATP-binding protein
gene-SESEC_RS03010	1369.33	2398.33	557.837	946.19	-0.208272	0.216607	0.365614	SESEC_RS03010	WP_012678283.1	SGNH/GDSL hydrolase family protein
gene-SESEC_RS04365	7.33333	9.66667	4.78667	6.03667	0.207211	0.756712	0.855582	SESEC_RS04365	WP_014622743.1	zf-HC2 domain-containing protein
gene-SESEC_RS04635	819	1066.33	462.123	573.093	0.206056	0.343971	0.512374	SESEC_RS04635	WP_012515507.1	ABC transporter ATP-binding protein
gene-SESEC_RS09995	5	6.66667	0.743333	0.946667	0.205936	0.795307	0.8829	SESEC_RS09995	WP_014623662.1	LPXTG cell wall anchor domain-containing protein
gene-SESEC_RS09990	39	69	4.37667	7.59333	-0.205751	0.543341	0.693444	SESEC_RS09990	WP_038674683.1	ABC transporter permease
gene-SESEC_RS06350	259.333	456.667	102.547	172.853	-0.205662	0.375061	0.542707	SESEC_RS06350	WP_014623052.1	ABC transporter permease
gene-SESEC_RS01600	1070.33	1875.67	263.323	451.11	-0.205114	0.223819	0.375383	SESEC_RS01600	WP_038674568.1	MFS transporter
gene-SESEC_RS09715	121.667	216.667	54.3067	91.46	-0.204967	0.450487	0.610981	SESEC_RS09715	WP_014623618.1	ABC transporter ATP-binding protein
gene-SESEC_RS03920	2119.67	2776.67	215.163	281.007	0.204959	0.383089	0.550958	SESEC_RS03920	WP_014622675.1	bifunctional DnaQ family exonuclease/ATP-dependent helicase
gene-SESEC_RS01225	945.333	1241.33	402.18	507.603	0.204739	0.30769	0.474233	SESEC_RS01225	WP_111689808.1	YidC/Oxa1 family membrane protein insertase
gene-SESEC_RS01510	3406	4486.33	1038.05	1330.65	0.204274	0.200483	0.346644	SESEC_RS01510	WP_014622283.1	YdcF family protein
gene-SESEC_RS04750	599.667	1057.67	56.6467	98.5233	-0.203187	0.290124	0.453462	SESEC_RS04750	WP_014622800.1	ABC transporter permease
gene-SESEC_RS06975	336.333	444	66.4633	86.1233	0.202863	0.333987	0.503143	SESEC_RS06975	WP_014623170.1	glycoside hydrolase family 1 protein
gene-SESEC_RS10715	4.33333	5.66667	9.25333	10.9733	0.200759	0.883552	0.942526	SESEC_RS10715	WP_053338614.1	IS481 family transposase
gene-SESEC_RS00670	1.33333	2.33333	0.45	0.796667	-0.200148	1	1	comGA	WP_038674626.1	competence type IV pilus ATPase ComGA
gene-SESEC_RS01745	699	1210.33	200.317	339.31	-0.200055	0.355016	0.523008	SESEC_RS01745	WP_038674544.1	Xaa-Pro peptidase family protein
gene-SESEC_RS05645	2324	4033.33	188.063	325.797	-0.19893	0.263226	0.422208	SESEC_RS05645	WP_014622933.1	leucine-rich repeat domain-containing protein
gene-SESEC_RS06715	489	841.667	153.953	260.093	-0.198802	0.324817	0.492922	SESEC_RS06715	WP_012515910.1	LacI family DNA-binding transcriptional regulator
gene-SESEC_RS01125	110.667	188.667	110.14	173.807	-0.19811	0.520184	0.678034	SESEC_RS01125	WP_038674866.1	5-formyltetrahydrofolate cyclo-ligase
gene-SESEC_RS09800	456.667	792	318.53	528.497	-0.197456	0.440915	0.603945	nrdG	WP_014623634.1	anaerobic ribonucleoside-triphosphate reductase activating protein
gene-SESEC_RS02180	30.3333	52	37.45	58.2633	-0.197053	0.590741	0.732849	rimP	WP_042670147.1	ribosome maturation factor RimP
gene-SESEC_RS09860	55.3333	97	44.06	73.6767	-0.196776	0.6897	0.81012	SESEC_RS09860	WP_038674692.1	phosphlipase A2 SlaA
gene-SESEC_RS06735	146.667	194	156.93	195.093	0.195895	0.572865	0.721264	SESEC_RS06735	WP_038674160.1	hypothetical protein
gene-SESEC_RS08410	858.333	1490.67	405.467	671.183	-0.195796	0.384631	0.552051	SESEC_RS08410	WP_014623401.1	ABC transporter ATP-binding protein
gene-SESEC_RS07880	456	604	54.3567	71.32	0.195552	0.536589	0.687299	SESEC_RS07880	WP_014623322.1	GH92 family glycosyl hydrolase
gene-SESEC_RS01070	22665	39506.7	4627.95	7911.2	-0.195433	0.213412	0.361944	glmU	WP_014622213.1	bifunctional UDP-N-acetylglucosamine diphosphorylase/glucosamine-1-phosphate N-acetyltransferase GlmU
gene-SESEC_RS07895	1180.67	1562	347.517	447.85	0.194319	0.382921	0.550958	SESEC_RS07895	WP_014623326.1	LacI family DNA-binding transcriptional regulator
gene-SESEC_RS01210	1551	2054	786.343	997.07	0.194288	0.230375	0.382306	SESEC_RS01210	WP_014622242.1	LytTR family DNA-binding domain-containing protein
gene-SESEC_RS06340	9252.67	12358.7	1495.11	1961.1	0.194131	0.247717	0.402427	SESEC_RS06340	WP_038674206.1	ribonuclease J
gene-SESEC_RS06115	2311	4041.67	1349.66	2236.2	-0.194083	0.253225	0.4095	rpiA	WP_014623011.1	ribose-5-phosphate isomerase RpiA
gene-SESEC_RS05515	725.667	1259.67	239.597	403.52	-0.193567	0.265408	0.424174	SESEC_RS05515	WP_014622913.1	ribose-phosphate diphosphokinase
gene-SESEC_RS09885	1026.67	1783.67	133.91	229.983	-0.193201	0.255782	0.412507	mutL	WP_014623646.1	DNA mismatch repair endonuclease MutL
gene-SESEC_RS09535	1403	1888.67	1061.23	1304.63	0.192606	0.524964	0.682261	SESEC_RS09535	WP_038674711.1	aminodeoxychorismate/anthranilate synthase component II
gene-SESEC_RS10925	2.33333	4	2.10667	3.77667	-0.192318	1	1	SESEC_RS10925	WP_228269590.1	recombinase family protein
gene-SESEC_RS08915	7196.33	9632	1164.35	1529.95	0.191163	0.231062	0.38273	SESEC_RS08915	WP_014623477.1	DAK2 domain-containing protein
gene-SESEC_RS07465	4	7	1.30667	2.23	-0.191025	0.89845	0.950984	SESEC_RS07465	WP_014623260.1	hypothetical protein
gene-SESEC_RS01755	538.333	918.667	474.69	751.313	-0.190393	0.394553	0.560847	efp	WP_012515004.1	elongation factor P
gene-SESEC_RS02060	8773.67	11611.7	3459.79	4427.6	0.190035	0.289606	0.453052	accD	WP_014622368.1	acetyl-CoA carboxylase%2C carboxyltransferase subunit beta
gene-SESEC_RS03205	145	247.667	80.7	130.977	-0.190001	0.579564	0.726466	SESEC_RS03205	WP_038674443.1	O-methyltransferase
gene-SESEC_RS05190	430.333	568.333	87.4233	113.973	0.189791	0.414484	0.582643	SESEC_RS05190	WP_014622861.1	oxaloacetate decarboxylase subunit alpha
gene-SESEC_RS06215	21.3333	28.6667	36.26	43.8667	0.189061	0.690474	0.81012	SESEC_RS06215	WP_021320874.1	PTS mannose/fructose family IIA component
gene-SESEC_RS01445	240.333	322.667	237.85	299.247	0.188534	0.585245	0.730574	SESEC_RS01445	WP_014622273.1	aromatic acid exporter family protein
gene-SESEC_RS01130	1262	1697.33	730.113	933.48	0.188151	0.382073	0.550608	SESEC_RS01130	WP_014622225.1	rhomboid family intramembrane serine protease
gene-SESEC_RS05435	589.333	774.333	242.01	307.41	0.1872	0.533324	0.686475	prmC	WP_014622899.1	peptide chain release factor N(5)-glutamine methyltransferase
gene-SESEC_RS10305	3910.67	5201	595.39	783.423	0.186903	0.365243	0.534169	SESEC_RS10305	WP_014622175.1	transglutaminase domain-containing protein
gene-SESEC_RS00940	81.3333	108.333	102.707	119.777	0.186444	0.605375	0.744838	SESEC_RS00940	WP_012514831.1	PTS sugar transporter subunit IIA
gene-SESEC_RS08290	65.6667	113	28.17	46.8633	-0.186192	0.533624	0.686475	proB	WP_014623380.1	glutamate 5-kinase
gene-SESEC_RS02205	147	192.667	469.053	533.573	0.186098	0.516974	0.67534	rbfA	WP_012515093.1	30S ribosome-binding factor RbfA
gene-SESEC_RS03260	7.33333	9.66667	268.773	294.32	0.185932	0.864836	0.928412	SESEC_RS03260	WP_024273159.1	DUF3272 family protein
gene-SESEC_RS07375	29.6667	52.6667	5.43333	9.25667	-0.185383	0.711298	0.823717	SESEC_RS07375	WP_038674112.1	ABC transporter ATP-binding protein
gene-SESEC_RS08995	15.3333	26.3333	1.37333	2.38333	-0.18523	0.745558	0.847833	SESEC_RS08995	WP_014623491.1	phage tail tip lysozyme
gene-SESEC_RS07595	926.667	1616.33	343.15	577.19	-0.185205	0.388709	0.557153	era	WP_012516037.1	GTPase Era
gene-SESEC_RS03935	4856	8351.67	1033.18	1746.21	-0.185038	0.393349	0.560483	asnS	WP_012679348.1	asparagine--tRNA ligase
gene-SESEC_RS07130	60.3333	104.667	29.95	50.1933	-0.184486	0.660405	0.785753	SESEC_RS07130	WP_014623197.1	lantibiotic transporter
gene-SESEC_RS07240	3.66667	6.33333	0.883333	1.53	-0.18397	0.8915	0.947586	SESEC_RS07240	WP_041788291.1	thioester-forming surface-anchored protein
gene-SESEC_RS04640	119	201.667	323.5	460.193	-0.183619	0.515512	0.67534	SESEC_RS04640	WP_012515508.1	GntR family transcriptional regulator
gene-SESEC_RS08760	938.333	1623.67	628.237	1029.21	-0.183059	0.345441	0.513234	SESEC_RS08760	WP_012677395.1	nicotinate-nucleotide adenylyltransferase
gene-SESEC_RS06095	6826.67	9197.67	3122.67	4035.36	0.182513	0.325865	0.493913	SESEC_RS06095	WP_021320860.1	hypothetical protein
gene-SESEC_RS03390	422	726.333	82.7667	139.887	-0.179752	0.392586	0.559845	SESEC_RS03390	WP_014622587.1	LCP family protein
gene-SESEC_RS02040	7611	10171.7	1807.12	2369.76	0.179371	0.326309	0.493918	fabF	WP_014622365.1	beta-ketoacyl-ACP synthase II
gene-SESEC_RS01030	108.667	186	101.807	161.657	-0.179363	0.484671	0.644533	SESEC_RS01030	WP_014622206.1	biotin transporter BioY
gene-SESEC_RS04570	200.667	343.333	117.463	191.867	-0.178655	0.428626	0.596378	aroD	WP_014622773.1	type I 3-dehydroquinate dehydratase
gene-SESEC_RS01035	295.667	506.667	136.323	224.797	-0.178528	0.374839	0.542707	SESEC_RS01035	WP_038674604.1	MBL fold metallo-hydrolase
gene-SESEC_RS06445	336.333	570.333	224.933	360	-0.178023	0.470917	0.630021	SESEC_RS06445	WP_014623070.1	hypothetical protein
gene-SESEC_RS03110	461.333	797.333	78.1	132.247	-0.177866	0.441213	0.603945	SESEC_RS03110	WP_014622538.1	DEAD/DEAH box helicase
gene-SESEC_RS09615	458.333	617.667	48.0233	63.9833	0.177387	0.433191	0.599439	SESEC_RS09615	WP_014623598.1	glycyl radical protein
gene-SESEC_RS08745	401.333	543.667	199.327	259.283	0.177154	0.551749	0.702473	SESEC_RS08745	WP_014623452.1	class I SAM-dependent methyltransferase
gene-SESEC_RS08660	2265	3063.67	1315.32	1683	0.176245	0.274083	0.434054	covR	WP_012516253.1	two-component system response regulator CovR
gene-SESEC_RS06970	1578.33	2107	691.887	886.35	0.175823	0.475756	0.636015	SESEC_RS06970	WP_014623169.1	TIGR03943 family protein
gene-SESEC_RS04575	660.333	1138.33	168.983	283.717	-0.175705	0.30893	0.475143	aroC	WP_014622774.1	chorismate synthase
gene-SESEC_RS10085	130.667	177	79.9033	101.25	0.173806	0.521326	0.678346	sdaAB	WP_014623674.1	L-serine ammonia-lyase%2C iron-sulfur-dependent subunit beta
gene-SESEC_RS03005	717	1220.33	292.403	484.437	-0.173183	0.374939	0.542707	SESEC_RS03005	WP_038674846.1	DegV family protein
gene-SESEC_RS02050	2826	3801.67	4951.98	5936	0.172336	0.344251	0.512374	fabZ	WP_012515063.1	3-hydroxyacyl-ACP dehydratase FabZ
gene-SESEC_RS05925	1143.67	1934.33	432.817	710.75	-0.171361	0.435003	0.600154	SESEC_RS05925	WP_014622982.1	RluA family pseudouridine synthase
gene-SESEC_RS02215	324	546.667	99.2767	164.467	-0.171343	0.481355	0.641236	SESEC_RS02215	WP_014622391.1	alpha/beta hydrolase
gene-SESEC_RS02520	8150.67	14009.7	1052.6	1782.92	-0.171156	0.279325	0.440856	metG	WP_038674478.1	methionine--tRNA ligase
gene-SESEC_RS05235	55.6667	76	31.3867	40.7067	0.171133	0.656887	0.784197	SESEC_RS05235	WP_038674819.1	helix-turn-helix transcriptional regulator
gene-SESEC_RS09525	38	65.3333	50.4133	77.2833	-0.170424	0.639676	0.771998	SESEC_RS09525	WP_014623583.1	DUF3013 family protein
gene-SESEC_RS04560	1198	2038.67	140.4	237.25	-0.169332	0.420467	0.589319	SESEC_RS04560	WP_014622771.1	LTA synthase family protein
gene-SESEC_RS03015	829	1414	637.48	1029.24	-0.169282	0.437193	0.60076	SESEC_RS03015	WP_014622524.1	YpmS family protein
gene-SESEC_RS04790	245.333	418	113.983	187.167	-0.168712	0.446084	0.609202	SESEC_RS04790	WP_014622806.1	inositol monophosphatase family protein
gene-SESEC_RS07840	699	948.667	49.3467	66.5333	0.167263	0.518127	0.676349	SESEC_RS07840	WP_014623315.1	glycoside hydrolase family 2 TIM barrel-domain containing protein
gene-SESEC_RS09010	12.6667	17	1.36333	1.83	0.166771	0.761858	0.859209	SESEC_RS09010	WP_014623493.1	DUF87 domain-containing protein
gene-SESEC_RS06090	30.6667	51.6667	11.0333	18.23	-0.165859	0.69026	0.81012	SESEC_RS06090	WP_012677820.1	LysR family transcriptional regulator
gene-SESEC_RS07420	22	29.6667	0.926667	1.25333	0.165828	0.717618	0.827734	SESEC_RS07420	WP_000191296.1	DEAD/DEAH box helicase family protein
gene-SESEC_RS10170	2234.33	3826.67	415.01	697.523	-0.165637	0.375398	0.542751	guaB	WP_014623689.1	IMP dehydrogenase
gene-SESEC_RS08900	709.333	1199.67	125.127	209.19	-0.16515	0.619117	0.755504	SESEC_RS08900	WP_014623474.1	ABC transporter substrate-binding protein/permease
gene-SESEC_RS04655	7808	13327	1427.47	2395.61	-0.165109	0.300585	0.467343	pyk	WP_012515511.1	pyruvate kinase
gene-SESEC_RS08260	2831.67	4862	879.327	1465.36	-0.164949	0.451694	0.61215	mraY	WP_014623375.1	phospho-N-acetylmuramoyl-pentapeptide-transferase
gene-SESEC_RS08720	51	68.6667	20.9167	27.2333	0.164875	0.615971	0.753089	SESEC_RS08720	WP_014623448.1	MetQ/NlpA family ABC transporter substrate-binding protein
gene-SESEC_RS09500	1146	1563.33	569.42	743.427	0.164843	0.41966	0.588985	SESEC_RS09500	WP_014623578.1	16S rRNA (uracil(1498)-N(3))-methyltransferase
gene-SESEC_RS05695	2228.67	3798.67	703.87	1167.3	-0.164432	0.323812	0.491817	SESEC_RS05695	WP_014622944.1	phosphomevalonate kinase
gene-SESEC_RS04610	76.6667	128.667	22.5667	37.36	-0.164095	0.575	0.722927	SESEC_RS04610	WP_014622780.1	IdeS/Mac family cysteine endopeptidase
gene-SESEC_RS01835	951.333	1610	262.92	435.713	-0.163749	0.341269	0.511327	alr	WP_014622335.1	alanine racemase
gene-SESEC_RS08220	2123	3594.33	427.323	713.763	-0.163747	0.355955	0.523603	SESEC_RS08220	WP_038674032.1	amino acid permease
gene-SESEC_RS01020	34.3333	59	12.0467	19.84	-0.163737	0.637263	0.77115	SESEC_RS01020	WP_012677291.1	LPXTG cell wall anchor domain-containing protein
gene-SESEC_RS04800	832.333	1417.67	327.497	537.747	-0.16264	0.32912	0.497749	SESEC_RS04800	WP_014622808.1	phosphate ABC transporter substrate-binding protein PstS family protein
gene-SESEC_RS04040	193	265.333	284.06	356.937	0.16209	0.658357	0.784896	SESEC_RS04040	WP_012679364.1	flavodoxin
gene-SESEC_RS07845	180	303.333	33.5933	56.0667	-0.162004	0.587005	0.730608	SESEC_RS07845	WP_014623316.1	response regulator transcription factor
gene-SESEC_RS08905	487.333	818.333	251.777	402.45	-0.161614	0.590633	0.732849	SESEC_RS08905	WP_014623475.1	amino acid ABC transporter ATP-binding protein
gene-SESEC_RS00215	46	78.3333	645.193	870.473	-0.160879	0.69446	0.81195	SESEC_RS00215	WP_012514702.1	phosphopantetheine-binding protein
gene-SESEC_RS09440	658.333	899	268.537	351.48	0.159809	0.370554	0.538822	SESEC_RS09440	WP_012677321.1	helix-turn-helix domain-containing protein
gene-SESEC_RS03235	564.667	963	380.603	618.863	-0.159701	0.587287	0.730608	udk	WP_012515313.1	uridine kinase
gene-SESEC_RS08755	982.667	1667.33	748.22	1193.44	-0.159223	0.369281	0.537918	yqeK	WP_012677396.1	bis(5'-nucleosyl)-tetraphosphatase (symmetrical) YqeK
gene-SESEC_RS03185	1146.33	1938	168.333	281.633	-0.158347	0.372055	0.540119	pepF	WP_014622550.1	oligoendopeptidase F
gene-SESEC_RS03295	1280	2182.67	295.153	490.94	-0.158192	0.342484	0.512282	SESEC_RS03295	WP_014622568.1	UDP-N-acetylglucosamine 1-carboxyvinyltransferase
gene-SESEC_RS05520	1733.33	2934.67	467.057	771.01	-0.15774	0.408521	0.574716	SESEC_RS05520	WP_014622914.1	cysteine desulfurase family protein
gene-SESEC_RS08385	502.333	680.333	783.247	923.59	0.156659	0.534899	0.686938	SESEC_RS08385	WP_014623397.1	YlbF family regulator
gene-SESEC_RS01945	1214	2070.33	433.24	710.997	-0.156635	0.347244	0.514628	SESEC_RS01945	WP_014622353.1	DMT family transporter
gene-SESEC_RS08300	5000.67	6848.67	828.817	1115.16	0.155648	0.322519	0.490693	SESEC_RS08300	WP_014623383.1	hypothetical protein
gene-SESEC_RS04580	67.6667	114.667	246.977	345.763	-0.154936	0.614918	0.753089	SESEC_RS04580	WP_014622775.1	YlbF/YmcA family competence regulator
gene-SESEC_RS00645	43.3333	59.3333	16.4067	21.9567	0.154013	0.757338	0.855744	SESEC_RS00645	WP_038674628.1	Rgg/GadR/MutR family transcriptional regulator
gene-SESEC_RS09320	2036.67	3427.33	1019.22	1644.27	-0.153519	0.344789	0.512704	rlmB	WP_014623547.1	23S rRNA (guanosine(2251)-2'-O)-methyltransferase RlmB
gene-SESEC_RS08845	543.667	918.667	128.727	212.727	-0.153238	0.453182	0.61323	pbp3	WP_014623465.1	D-alanyl-D-alanine carboxypeptidase PBP3
gene-SESEC_RS00250	41	55.6667	10.7433	14.27	0.152892	0.675399	0.795653	SESEC_RS00250	WP_014622095.1	SH3 domain-containing protein
gene-SESEC_RS03250	104.667	174.667	118.973	182.227	-0.152446	0.568208	0.717949	SESEC_RS03250	WP_012515316.1	GAF domain-containing protein
gene-SESEC_RS00620	6517.67	11013	437.47	735.033	-0.152186	0.337452	0.507322	rpoB	WP_012677227.1	DNA-directed RNA polymerase subunit beta
gene-SESEC_RS01560	38.3333	65	5.53333	9.22667	-0.151655	0.638856	0.771998	SESEC_RS01560	WP_274378352.1	thioester-forming surface-anchored protein
gene-SESEC_RS05535	250	417.667	145.003	227.867	-0.150814	0.666157	0.789948	SESEC_RS05535	WP_038674268.1	gamma-glutamyl-gamma-aminobutyrate hydrolase family protein
gene-SESEC_RS03590	11	15	2.43333	3.26333	0.150429	0.825332	0.904864	SESEC_RS03590	WP_041788197.1	phage portal protein
gene-SESEC_RS05215	62.3333	84.3333	20.1833	26.91	0.149637	0.616714	0.753479	SESEC_RS05215	WP_014622865.1	sensor histidine kinase
gene-SESEC_RS08425	2794.67	3817	897.227	1188.13	0.149531	0.505942	0.666326	SESEC_RS08425	WP_038674013.1	iron ABC transporter permease
gene-SESEC_RS06345	148	250	72.6433	116.857	-0.149493	0.53592	0.686938	SESEC_RS06345	WP_014623051.1	ABC transporter ATP-binding protein
gene-SESEC_RS08005	156.333	214.667	154.613	192.167	0.148348	0.58348	0.729968	SESEC_RS08005	WP_012516131.1	DUF402 domain-containing protein
gene-SESEC_RS03155	134.667	185	22.9767	31.0833	0.148223	0.629048	0.765171	SESEC_RS03155	WP_080004973.1	hypothetical protein
gene-SESEC_RS09870	285.333	480.333	257.577	398.933	-0.147822	0.481975	0.641428	SESEC_RS09870	WP_038674690.1	DNA-3-methyladenine glycosylase I
gene-SESEC_RS00610	632.333	857.667	146.82	196.407	0.147484	0.532411	0.68591	tyrS	WP_014622126.1	tyrosine--tRNA ligase
gene-SESEC_RS06085	103.333	141	153.45	186.823	0.147336	0.604643	0.744838	SESEC_RS06085	WP_014623007.1	hypothetical protein
gene-SESEC_RS04480	100.667	169	287.897	441.363	-0.145576	0.76961	0.865201	SESEC_RS04480	WP_014622762.1	DUF2304 domain-containing protein
gene-SESEC_RS02405	1301	1784	164.497	223.62	0.145223	0.390642	0.558419	glyS	WP_038674487.1	glycine--tRNA ligase subunit beta
gene-SESEC_RS05545	872.333	1459.33	234.12	383.097	-0.144962	0.448192	0.610202	SESEC_RS05545	WP_014622916.1	AI-2E family transporter
gene-SESEC_RS04270	740	1020.67	284.42	378.21	0.144861	0.390429	0.558419	SESEC_RS04270	WP_014622727.1	DNA/RNA non-specific endonuclease
gene-SESEC_RS08920	307.667	419.333	849.373	1008.17	0.143418	0.56548	0.715012	SESEC_RS08920	WP_012516300.1	Asp23/Gls24 family envelope stress response protein
gene-SESEC_RS06200	149.333	252.667	62.7333	101.943	-0.143177	0.586433	0.730574	SESEC_RS06200	WP_014623027.1	PTS system mannose/fructose/sorbose family transporter subunit IID
gene-SESEC_RS02155	1416.33	2334	652.66	1033.23	-0.142942	0.663097	0.788312	SESEC_RS02155	WP_012515084.1	phosphotransferase family protein
gene-SESEC_RS08560	2520.67	3474	1129.31	1498.78	0.142773	0.405891	0.571469	racE	WP_012677424.1	glutamate racemase
gene-SESEC_RS00210	1572.67	2186.33	489.73	659.467	0.142598	0.526618	0.682411	plsX	WP_014622089.1	phosphate acyltransferase PlsX
gene-SESEC_RS07400	3	5	19.4733	27.66	-0.142252	1	1	SESEC_RS07400	WP_014623250.1	DUF5966 family protein
gene-SESEC_RS08555	5313	7352	1700.57	2283.92	0.141933	0.423276	0.591962	SESEC_RS08555	WP_014623423.1	nucleoside-triphosphate diphosphatase
gene-SESEC_RS08535	3334	4604	1828.69	2403.91	0.140882	0.37237	0.540135	SESEC_RS08535	WP_014623421.1	segregation/condensation protein A
gene-SESEC_RS09455	4035.67	5564.67	464.12	633.4	0.14087	0.396401	0.563022	SESEC_RS09455	WP_014623569.1	bifunctional (p)ppGpp synthetase/guanosine-3'%2C5'-bis(diphosphate) 3'-pyrophosphohydrolase
gene-SESEC_RS01530	8.66667	14.6667	7.03667	10.79	-0.140658	0.864673	0.928412	SESEC_RS01530	WP_014622286.1	3'-5' exonuclease
gene-SESEC_RS05680	650.667	1091.33	164.26	268.753	-0.138964	0.437782	0.601103	SESEC_RS05680	WP_014622941.1	hydroxymethylglutaryl-CoA synthase
gene-SESEC_RS04485	1360.33	2276	318.097	521.557	-0.138478	0.392111	0.559617	SESEC_RS04485	WP_038674348.1	lipopolysaccharide biosynthesis protein
gene-SESEC_RS07090	703.333	967.333	222.45	295.997	0.138259	0.67054	0.792389	SESEC_RS07090	WP_014623189.1	DUF3114 domain-containing protein
gene-SESEC_RS07460	23.6667	39.6667	2.07333	3.44333	-0.138204	0.691752	0.810547	SESEC_RS07460	WP_000656693.1	phage tail tip lysozyme
gene-SESEC_RS04595	574.333	783.333	152.98	204.657	0.137623	0.685183	0.806044	SESEC_RS04595	WP_014622777.1	cysteine desulfurase family protein
gene-SESEC_RS03170	157.333	213	88.3967	113.853	0.137397	0.724639	0.833124	nagB	WP_012515299.1	glucosamine-6-phosphate deaminase
gene-SESEC_RS04405	78.6667	132	21.05	34.4033	-0.136387	0.639705	0.771998	SESEC_RS04405	WP_014622751.1	aminotransferase
gene-SESEC_RS08255	522.667	876.333	111.003	181.837	-0.135606	0.455761	0.615781	SESEC_RS08255	WP_014623374.1	DEAD/DEAH box helicase
gene-SESEC_RS03210	301.667	506.667	95.6233	155.207	-0.135116	0.525485	0.682351	prsA	WP_014622552.1	peptidylprolyl isomerase PrsA
gene-SESEC_RS06245	150	248.667	420.89	597.647	-0.134834	0.582501	0.729257	rplL	WP_012677786.1	50S ribosomal protein L7/L12
gene-SESEC_RS04745	88	146.667	48.6167	77.5	-0.134277	0.643962	0.775026	SESEC_RS04745	WP_012679465.1	ABC transporter ATP-binding protein
gene-SESEC_RS03360	196.667	329	175.79	270.133	-0.132674	0.552	0.702473	SESEC_RS03360	WP_012515336.1	GNAT family N-acetyltransferase
gene-SESEC_RS02380	110.667	152.667	40.45	54.24	0.132544	0.62078	0.756363	SESEC_RS02380	WP_014622416.1	hypothetical protein
gene-SESEC_RS09620	181.333	300.333	39.5467	64.65	-0.132341	0.570756	0.719632	SESEC_RS09620	WP_014623599.1	PTS sugar transporter subunit IIC
gene-SESEC_RS06475	221.333	304	66.8033	90.3833	0.131875	0.585535	0.730574	SESEC_RS06475	WP_014623075.1	LacI family DNA-binding transcriptional regulator
gene-SESEC_RS07470	17.6667	29.6667	2.82	4.63667	-0.131281	0.783757	0.873357	ltrA	WP_038674106.1	group II intron reverse transcriptase/maturase
gene-SESEC_RS01160	608.667	839	291.847	386.087	0.130993	0.498606	0.658805	SESEC_RS01160	WP_014622231.1	epoxyqueuosine reductase QueH
gene-SESEC_RS07245	660	1093.67	508.493	786.71	-0.130586	0.456456	0.615857	coaE	WP_014623221.1	dephospho-CoA kinase
gene-SESEC_RS08420	2375.67	3290.67	735.973	988.76	0.129995	0.577848	0.725479	SESEC_RS08420	WP_012677450.1	iron ABC transporter permease
gene-SESEC_RS02120	491.333	817	472.117	740.82	-0.12863	0.686006	0.806478	SESEC_RS02120	WP_014622377.1	GNAT family N-acetyltransferase
gene-SESEC_RS05335	51.3333	86.3333	20.93	33.4433	-0.128251	0.671861	0.792474	rhuM	WP_014622884.1	RhuM family protein
gene-SESEC_RS03950	1089.33	1514.67	413.553	553.87	0.128096	0.516392	0.67534	rapZ	WP_012515369.1	RNase adapter RapZ
gene-SESEC_RS05425	172	236	289.583	347.83	0.128059	0.64457	0.775232	SESEC_RS05425	WP_014622897.1	GNAT family N-acetyltransferase
gene-SESEC_RS09540	3931.67	5454.67	899.767	1223.22	0.127787	0.496585	0.656929	SESEC_RS09540	WP_014623586.1	replication-associated recombination protein A
gene-SESEC_RS04585	19276	27021.7	4031.22	5522.88	0.127109	0.498993	0.658805	gorA	WP_014622776.1	glutathione-disulfide reductase
gene-SESEC_RS01825	6064.33	10045	599.177	986.773	-0.127103	0.502594	0.662409	secA	WP_012678486.1	preprotein translocase subunit SecA
gene-SESEC_RS07180	1366.33	2270.67	431.587	696.527	-0.126755	0.430841	0.598522	ccpA	WP_012516008.1	catabolite control protein A
gene-SESEC_RS08145	1962	2723	689.717	926.757	0.126082	0.510946	0.671318	fmt	WP_012677492.1	methionyl-tRNA formyltransferase
gene-SESEC_RS06375	329.333	459	408.783	525.603	0.125815	0.645757	0.776134	SESEC_RS06375	WP_012679734.1	8-oxo-dGTP diphosphatase
gene-SESEC_RS09770	231	374.333	109.987	171.797	-0.125779	0.727015	0.835314	proC	WP_014623630.1	pyrroline-5-carboxylate reductase
gene-SESEC_RS02195	13	21.3333	74.1233	101.147	-0.125715	0.775687	0.868638	SESEC_RS02195	WP_012678425.1	YlxQ-related RNA-binding protein
gene-SESEC_RS05185	132.333	182.333	115.097	147.277	0.124935	0.636066	0.77115	citX	WP_014622860.1	citrate lyase holo-[acyl-carrier protein] synthase
gene-SESEC_RS04700	1373.33	2270.33	152.613	250.22	-0.124569	0.531471	0.685196	pcrA	WP_014622793.1	DNA helicase PcrA
gene-SESEC_RS06175	532.333	740.667	400.757	518.36	0.122969	0.554506	0.704651	SESEC_RS06175	WP_012677807.1	nitroreductase family protein
gene-SESEC_RS04490	1612	2656	298.917	486.043	-0.12263	0.449946	0.610897	SESEC_RS04490	WP_014622764.1	DUF2142 domain-containing protein
gene-SESEC_RS06855	2884.67	4018	534.837	733.34	0.122269	0.457107	0.615857	lysS	WP_037581741.1	lysine--tRNA ligase
gene-SESEC_RS07955	13	21.3333	1.53333	2.53	-0.122064	0.83214	0.90546	SESEC_RS07955	WP_014623340.1	peptide cleavage/export ABC transporter
gene-SESEC_RS09510	41	57.3333	3.98667	5.53333	0.121929	0.744956	0.847692	SESEC_RS09510	WP_014623581.1	pneumococcal-type histidine triad protein
gene-SESEC_RS04310	26.6667	37.6667	3.52	4.84667	0.120989	0.765709	0.862456	SESEC_RS04310	WP_041788229.1	Cna B-type domain-containing protein
gene-SESEC_RS02150	2304.67	3198.67	694.277	942.203	0.120918	0.488642	0.649327	SESEC_RS02150	WP_014622382.1	ABC transporter permease
gene-SESEC_RS09855	9	15	60.08	85.72	-0.119813	0.886611	0.944455	SESEC_RS09855	WP_012516443.1	hypothetical protein
gene-SESEC_RS02940	6.66667	11	1.64	2.69	-0.11929	0.928689	0.967877	SESEC_RS02940	WP_012515251.1	LPXTG cell wall anchor domain-containing protein
gene-SESEC_RS09135	1798.67	2515.33	883.573	1190.35	0.118502	0.555803	0.705289	SESEC_RS09135	WP_014623518.1	bifunctional hydroxymethylpyrimidine kinase/phosphomethylpyrimidine kinase
gene-SESEC_RS06125	13.6667	19.3333	8.29333	11.0267	0.118424	0.858562	0.923644	SESEC_RS06125	WP_014623012.1	hypothetical protein
gene-SESEC_RS00840	4.66667	7.66667	34.5333	43.0233	-0.118314	0.912074	0.959131	SESEC_RS00840	WP_021320278.1	uberolysin/carnocyclin family circular bacteriocin
gene-SESEC_RS00600	765	1078.33	404.517	544.52	0.117745	0.584258	0.730426	SESEC_RS00600	WP_012678801.1	metal ABC transporter ATP-binding protein
gene-SESEC_RS06050	51	84	106.07	145.55	-0.117636	0.741353	0.844676	SESEC_RS06050	WP_049780507.1	GNAT family N-acetyltransferase
gene-SESEC_RS09025	4.33333	6	2.00333	2.77	0.1175	1	1	SESEC_RS09025	WP_014623496.1	hypothetical protein
gene-SESEC_RS04830	4962.67	8183.33	490.003	801.087	-0.117043	0.520565	0.678034	SESEC_RS04830	WP_014622811.1	M1 family metallopeptidase
gene-SESEC_RS01195	2824	4636	547.28	884.637	-0.117013	0.574602	0.722927	gltX	WP_014622239.1	glutamate--tRNA ligase
gene-SESEC_RS00665	74.6667	104.667	45.0867	60.3133	0.116633	0.728953	0.836999	SESEC_RS00665	WP_014622139.1	ATP-binding cassette domain-containing protein
gene-SESEC_RS08390	248	345.667	194.967	251.987	0.115508	0.652074	0.780553	SESEC_RS08390	WP_038674015.1	ATP-dependent Clp protease proteolytic subunit
gene-SESEC_RS09705	587.667	959.667	391.937	600.347	-0.114794	0.615497	0.753089	SESEC_RS09705	WP_014623615.1	deoxynucleoside kinase
gene-SESEC_RS05150	9.33333	13	32.7533	37.87	0.114244	0.923158	0.964477	SESEC_RS05150	WP_014622855.1	hypothetical protein
gene-SESEC_RS11040	12127.7	16972.7	1676.12	2323.55	0.113692	0.500574	0.660236	pknB	WP_015057978.1	Stk1 family PASTA domain-containing Ser/Thr kinase
gene-SESEC_RS07080	2439.67	3396	514.987	707.13	0.113565	0.619303	0.755504	vicK	WP_014623188.1	cell wall metabolism sensor histidine kinase VicK
gene-SESEC_RS01005	750	1056	304.203	413.523	0.113508	0.534564	0.686938	SESEC_RS01005	WP_014622198.1	DUF975 family protein
gene-SESEC_RS07365	5.33333	7.33333	1.43	1.98	0.113468	0.920162	0.962813	SESEC_RS07365	WP_011922442.1	toprim domain-containing protein
gene-SESEC_RS06845	548.333	897	201.243	319.353	-0.112765	0.528576	0.682953	SESEC_RS06845	WP_012677681.1	HAD family hydrolase
gene-SESEC_RS08180	790	1308.33	205.06	329.64	-0.111951	0.515455	0.67534	SESEC_RS08180	WP_012677487.1	class I SAM-dependent RNA methyltransferase
gene-SESEC_RS04255	18	30	360.937	422.583	-0.111901	0.825971	0.904864	SESEC_RS04255	WP_012678109.1	DUF1146 family protein
gene-SESEC_RS04425	2757.33	4544.33	400.02	649.223	-0.111193	0.490633	0.651383	dnaG	WP_014622754.1	DNA primase
gene-SESEC_RS05560	2416	3974	689.82	1104.94	-0.110427	0.495338	0.655768	SESEC_RS05560	WP_014622920.1	ABC transporter substrate-binding protein
gene-SESEC_RS04975	581	817.333	99.8767	138.597	0.110058	0.537946	0.688043	cls	WP_012677994.1	cardiolipin synthase
gene-SESEC_RS05505	234.333	388.333	139.433	219.843	-0.110023	0.716508	0.827225	SESEC_RS05505	WP_014622912.1	GTP pyrophosphokinase family protein
gene-SESEC_RS00945	415.667	583.333	250.833	337.577	0.109996	0.642665	0.77399	SESEC_RS00945	WP_161572738.1	3-keto-L-gulonate-6-phosphate decarboxylase UlaD
gene-SESEC_RS07445	11	15.3333	93.6133	112.033	0.109988	0.879872	0.939165	SESEC_RS07445	WP_014623257.1	CHAP domain-containing protein
gene-SESEC_RS05880	8556.67	14116.3	2038.53	3282.17	-0.109613	0.559518	0.70899	SESEC_RS05880	WP_012515737.1	ABC transporter permease
gene-SESEC_RS08740	86.3333	123	24.1967	33.2267	0.107778	0.738728	0.843309	SESEC_RS08740	WP_014623451.1	nucleotidyltransferase
gene-SESEC_RS08730	479	786.333	256.54	401.64	-0.106377	0.604941	0.744838	SESEC_RS08730	WP_012516266.1	YebC/PmpR family DNA-binding transcriptional regulator
gene-SESEC_RS06170	1918.33	3114	380.407	610.527	-0.106377	0.527904	0.682581	pepV	WP_014623021.1	dipeptidase PepV
gene-SESEC_RS08855	452.333	736	113.477	181.06	-0.106291	0.601388	0.743458	SESEC_RS08855	WP_038673980.1	serine hydrolase
gene-SESEC_RS01475	365.333	514.333	107.543	148.047	0.105716	0.615726	0.753089	SESEC_RS01475	WP_014622278.1	ABC transporter ATP-binding protein
gene-SESEC_RS05465	1383	2252.67	445.913	708.693	-0.104592	0.529318	0.683414	guaC	WP_038674275.1	GMP reductase
gene-SESEC_RS05975	16.6667	24	6.53667	8.93333	0.103916	0.873844	0.936058	SESEC_RS05975	WP_038674231.1	Rgg/GadR/MutR family transcriptional regulator
gene-SESEC_RS08735	46.3333	74.6667	24.9033	38.54	-0.102581	0.774001	0.86739	SESEC_RS08735	WP_012677400.1	MerR family transcriptional regulator
gene-SESEC_RS06615	1965.33	2786	428.457	595.017	0.102437	0.520381	0.678034	obgE	WP_038674170.1	GTPase ObgE
gene-SESEC_RS10890	64.3333	107	25.5733	40.79	-0.102175	0.830898	0.904864	SESEC_RS10890	WP_238525389.1	N-6 DNA methylase
gene-SESEC_RS07210	229.667	375	81.0267	128.337	-0.101896	0.663888	0.788312	SESEC_RS07210	WP_038674779.1	glycosyltransferase family 2 protein
gene-SESEC_RS07235	6.33333	10.3333	1.06333	1.72	-0.101063	0.911425	0.959131	SESEC_RS07235	WP_014623219.1	thioester-forming surface-anchored protein
gene-SESEC_RS01175	4519	6430	941.573	1310.8	0.100956	0.51623	0.67534	radA	WP_038674595.1	DNA repair protein RadA
gene-SESEC_RS06440	1252	1782.67	438.07	604.753	0.100945	0.636599	0.77115	rnz	WP_014623069.1	ribonuclease Z
gene-SESEC_RS04080	1159.67	1628.33	270.883	373.973	0.100942	0.707704	0.821103	SESEC_RS04080	WP_038674382.1	chloride channel protein
gene-SESEC_RS05685	933	1517	212.593	338.13	-0.100646	0.705556	0.819147	SESEC_RS05685	WP_038674810.1	hydroxymethylglutaryl-CoA reductase%2C degradative
gene-SESEC_RS03370	1981.33	3243.67	777.98	1232.16	-0.100411	0.666041	0.789948	SESEC_RS03370	WP_014622584.1	methionyl aminopeptidase
gene-SESEC_RS01595	242	338.333	153.057	202.017	0.0996769	0.737553	0.842982	SESEC_RS01595	WP_012514975.1	Crp/Fnr family transcriptional regulator
gene-SESEC_RS01605	741.333	1201.67	1101.2	1571.82	-0.0995899	0.598011	0.740315	SESEC_RS01605	WP_038674566.1	universal stress protein
gene-SESEC_RS02070	68	110.333	15.5533	24.7167	-0.0992255	0.776885	0.868974	serS	WP_014622370.1	serine--tRNA ligase
gene-SESEC_RS06655	92.6667	149.667	60.5333	91.8833	-0.0991746	0.766823	0.863163	SESEC_RS06655	WP_014623112.1	HAD family phosphatase
gene-SESEC_RS03910	1524	2488.33	536.137	847.333	-0.0990794	0.550894	0.702473	ftsX	WP_038674831.1	permease-like cell division protein FtsX
gene-SESEC_RS05885	3855	6285	2074.2	3241.35	-0.097464	0.64982	0.77996	SESEC_RS05885	WP_014622975.1	ABC transporter ATP-binding protein
gene-SESEC_RS04505	2481.33	4027	764.937	1208.12	-0.0972657	0.555783	0.705289	galE	WP_012678065.1	UDP-glucose 4-epimerase GalE
gene-SESEC_RS06685	98	162	43.8567	69.2433	-0.0969417	0.799305	0.885676	SESEC_RS06685	WP_014623117.1	gluconate 5-dehydrogenase
gene-SESEC_RS02185	507	720.333	131.02	182.077	0.0969408	0.602151	0.743883	nusA	WP_012515088.1	transcription termination factor NusA
gene-SESEC_RS06665	3225.67	5256.67	310.153	500.163	-0.0965977	0.537114	0.687475	hylB	WP_192884538.1	hyaluronate lyase
gene-SESEC_RS02615	4.33333	7	6.94	10.2167	-0.0961919	1	1	SESEC_RS02615	WP_014622458.1	DUF5082 family protein
gene-SESEC_RS03160	2536.33	4099	618.88	979.727	-0.095942	0.671342	0.792389	SESEC_RS03160	WP_049780535.1	DUF3114 domain-containing protein
gene-SESEC_RS04105	3059	4932	471.893	753.987	-0.0951857	0.638102	0.771638	ptsP	WP_014622704.1	phosphoenolpyruvate--protein phosphotransferase
gene-SESEC_RS04530	1307	1859.33	763.903	1036.07	0.0946026	0.590265	0.732849	cmk	WP_014622769.1	(d)CMP kinase
gene-SESEC_RS06430	7086.67	10139	816.933	1152.76	0.0944055	0.552432	0.70252	recJ	WP_014623067.1	single-stranded-DNA-specific exonuclease RecJ
gene-SESEC_RS09765	936	1516.33	270.877	427.653	-0.094315	0.578268	0.725494	pepA	WP_014623629.1	glutamyl aminopeptidase
gene-SESEC_RS00025	501.667	819	136.693	216.543	-0.0937874	0.610684	0.749725	ychF	WP_012514685.1	redox-regulated ATPase YchF
gene-SESEC_RS09890	753.333	1072.33	74.02	104.503	0.0935952	0.596799	0.73933	mutS	WP_038674686.1	DNA mismatch repair protein MutS
gene-SESEC_RS07435	2	3.33333	1.71	2.52	-0.0932194	1	1	SESEC_RS07435	WP_014623255.1	hypothetical protein
gene-SESEC_RS02190	9	12.6667	56.0933	64.6933	0.092101	0.92914	0.967877	SESEC_RS02190	WP_014622386.1	YlxR family protein
gene-SESEC_RS02365	6455.33	9205.33	1670.3	2332.3	0.0918702	0.605443	0.744838	nagA	WP_014622414.1	N-acetylglucosamine-6-phosphate deacetylase
gene-SESEC_RS05255	321	524	27.1267	43.6433	-0.0917361	0.749465	0.85064	SESEC_RS05255	NF023295.2	HsdR family type I site-specific deoxyribonuclease
gene-SESEC_RS01485	3509	5668.67	564.267	899.46	-0.0913132	0.681948	0.802771	rnjA	WP_012514941.1	ribonuclease J1
gene-SESEC_RS04730	13757.7	22395	16089	24182.4	-0.0909329	0.721183	0.830226	SESEC_RS04730	WP_014622798.1	Asp23/Gls24 family envelope stress response protein
gene-SESEC_RS05690	2774.33	4489.33	888.36	1397.06	-0.090758	0.558743	0.708513	fni	WP_038674253.1	type 2 isopentenyl-diphosphate Delta-isomerase
gene-SESEC_RS06980	172.333	279.333	24.36	38.9333	-0.0906592	0.70403	0.818311	SESEC_RS06980	WP_014623171.1	PTS beta-glucoside transporter subunit IIBCA
gene-SESEC_RS01970	3348.33	4803	1825.01	2499.21	0.089318	0.636883	0.77115	SESEC_RS01970	WP_012678458.1	histidine phosphatase family protein
gene-SESEC_RS01355	487	688.333	209.43	284.8	0.089137	0.753514	0.853598	SESEC_RS01355	WP_021320338.1	SIS domain-containing protein
gene-SESEC_RS01050	199.333	284.667	138.44	186.96	0.0889981	0.711349	0.823717	SESEC_RS01050	WP_014622210.1	hypothetical protein
gene-SESEC_RS03945	125.333	203.333	39.02	61.4233	-0.088524	0.746572	0.848442	SESEC_RS03945	WP_014622679.1	LPXTG cell wall anchor domain-containing protein
gene-SESEC_RS00955	404.333	577	216.963	295.6	0.0884263	0.651848	0.780553	SESEC_RS00955	WP_014622187.1	L-ribulose-5-phosphate 4-epimerase
gene-SESEC_RS09325	986	1586.33	460.243	704.463	-0.0879241	0.756146	0.855486	SESEC_RS09325	WP_038674730.1	hypothetical protein
gene-SESEC_RS03225	1367.67	2219.33	304.957	484.04	-0.0877132	0.633474	0.768662	SESEC_RS03225	WP_014622556.1	polysaccharide deacetylase family protein
gene-SESEC_RS08550	1109	1786.33	1132.48	1674.01	-0.0876795	0.589228	0.732509	SESEC_RS08550	WP_038674003.1	metallophosphoesterase
gene-SESEC_RS02025	3119.67	5088.67	1004.81	1583.73	-0.0874057	0.649566	0.77996	fabK	WP_012515058.1	enoyl-[acyl-carrier-protein] reductase FabK
gene-SESEC_RS08540	1047.67	1659.33	530.313	804.957	-0.0872875	0.767339	0.863196	xerD	WP_014623422.1	site-specific tyrosine recombinase XerD
gene-SESEC_RS00580	45	72.3333	14.1333	22.3867	-0.0864075	0.838208	0.908951	SESEC_RS00580	WP_041788092.1	LPXTG cell wall anchor domain-containing protein
gene-SESEC_RS10105	41.6667	68	18.2167	28.3767	-0.0854099	0.82001	0.900741	SESEC_RS10105	WP_012678731.1	energy-coupling factor transporter transmembrane protein EcfT
gene-SESEC_RS01250	29.3333	41.3333	47.9733	64.8533	0.0851806	0.899374	0.951395	SESEC_RS01250	WP_012678587.1	hypothetical protein
gene-SESEC_RS06820	9.33333	13.3333	14.54	18.0267	0.0849661	0.926011	0.966319	SESEC_RS06820	WP_049780512.1	TNT domain-containing protein
gene-SESEC_RS01385	1880.67	3029.67	1160.33	1773.81	-0.084925	0.603548	0.744838	rpe	WP_012514919.1	ribulose-phosphate 3-epimerase
gene-SESEC_RS03175	75.6667	123	40.6467	62.7767	-0.084374	0.806594	0.89097	SESEC_RS03175	WP_012515300.1	pseudouridine synthase
gene-SESEC_RS07900	430.667	610	97.8833	136.587	0.0841871	0.810181	0.893264	SESEC_RS07900	WP_038674072.1	glycoside hydrolase family 125 protein
gene-SESEC_RS10110	41.6667	59	16.9167	23.4	0.0838072	0.836461	0.908128	SESEC_RS10110	WP_014623678.1	energy-coupling factor ABC transporter ATP-binding protein
gene-SESEC_RS05530	195.667	281.667	127.923	173.147	0.0830514	0.716067	0.827225	SESEC_RS05530	WP_012677911.1	redox-sensing transcriptional repressor Rex
gene-SESEC_RS08670	1135	1633.33	426.577	591.657	0.0829362	0.61208	0.750401	htpX	WP_014623438.1	zinc metalloprotease HtpX
gene-SESEC_RS03025	2713.33	4357	1254.67	1924.72	-0.0828329	0.691285	0.810535	SESEC_RS03025	WP_228269613.1	ADP-ribosyltransferase
gene-SESEC_RS06725	201	285.667	519.723	636.69	0.082229	0.73504	0.840723	SESEC_RS06725	WP_228273934.1	hypothetical protein
gene-SESEC_RS04625	115	186.333	81.6967	125.22	-0.082138	0.806225	0.89097	SESEC_RS04625	WP_012678047.1	TVP38/TMEM64 family protein
gene-SESEC_RS04590	41.6667	58.6667	63.3833	81.8733	0.082087	0.838756	0.908951	SESEC_RS04590	WP_012515499.1	hypothetical protein
gene-SESEC_RS02605	56	80.3333	3.00667	4.30667	0.0819714	0.830627	0.904864	essC	WP_038674473.1	type VII secretion protein EssC
gene-SESEC_RS02800	314.333	451.667	100.193	139.957	0.0815454	0.696139	0.812468	asnA	WP_012515219.1	aspartate--ammonia ligase
gene-SESEC_RS05960	258	416	187.453	278.533	-0.0813539	0.770702	0.865869	SESEC_RS05960	WP_038674233.1	DUF3862 domain-containing protein
gene-SESEC_RS01470	250.667	358.667	76.0533	106.073	0.0807839	0.740055	0.843739	SESEC_RS01470	WP_014622277.1	ABC transporter permease
gene-SESEC_RS01875	1813.33	2600.67	290.933	411.82	0.0802504	0.701301	0.816879	SESEC_RS01875	WP_014622342.1	ABC transporter ATP-binding protein
gene-SESEC_RS05890	4306.67	6944	991.66	1561.26	-0.0796391	0.611932	0.750401	SESEC_RS05890	WP_014622976.1	efflux RND transporter periplasmic adaptor subunit
gene-SESEC_RS01895	1045.67	1497.33	134.377	191.053	0.0789061	0.704375	0.818311	recG	WP_014622344.1	ATP-dependent DNA helicase RecG
gene-SESEC_RS07710	312	502.667	129.013	200.577	-0.0781328	0.73977	0.843739	SESEC_RS07710	WP_014623296.1	metal ABC transporter permease
gene-SESEC_RS06435	840.667	1202.67	407.25	557.22	0.0772897	0.718811	0.828571	SESEC_RS06435	WP_014623068.1	SDR family oxidoreductase
gene-SESEC_RS02030	2920.67	4682.33	1038.36	1616.46	-0.0770608	0.65081	0.780553	fabD	WP_014622364.1	ACP S-malonyltransferase
gene-SESEC_RS06985	22.3333	32	9.17667	12.77	0.0768471	0.877272	0.937518	SESEC_RS06985	WP_014623172.1	PRD domain-containing protein
gene-SESEC_RS03165	2765.67	4439.67	848.78	1320.75	-0.0763922	0.669132	0.792389	queA	WP_014622548.1	tRNA preQ1(34) S-adenosylmethionine ribosyltransferase-isomerase QueA
gene-SESEC_RS04290	3618.33	5772	1042.72	1620.13	-0.0762914	0.732937	0.840365	SESEC_RS04290	WP_012679399.1	ABC transporter permease
gene-SESEC_RS01410	3876	5547.33	391.12	558.493	0.0761535	0.808097	0.892075	SESEC_RS01410	WP_014622270.1	SEC10/PgrA surface exclusion domain-containing protein
gene-SESEC_RS03365	1084	1738.33	243	381.573	-0.0746889	0.651653	0.780553	spxR	WP_014622583.1	CBS-HotDog domain-containing transcription factor SpxR
gene-SESEC_RS08380	97.6667	151.667	831.79	1002.18	-0.0735475	0.813265	0.895301	SESEC_RS08380	WP_014623396.1	YlbG family protein
gene-SESEC_RS10035	107.667	156	12	17.1833	0.0734435	0.797866	0.884634	SESEC_RS10035	WP_014623667.1	YhgE/Pip domain-containing protein
gene-SESEC_RS01575	39	62	100.61	137.67	-0.0734181	0.827947	0.904864	SESEC_RS01575	WP_012678526.1	helix-turn-helix transcriptional regulator
gene-SESEC_RS07085	1261.33	1817	690.167	946.153	0.0734171	0.656022	0.783692	yycF	WP_012515994.1	response regulator YycF
gene-SESEC_RS03665	4.66667	7	0.93	1.3	0.0730218	1	1	SESEC_RS03665	WP_014622634.1	N-acetylmuramoyl-L-alanine amidase
gene-SESEC_RS06370	1866	2702	464.77	658.537	0.0722789	0.699523	0.815881	SESEC_RS06370	WP_014623056.1	AI-2E family transporter
gene-SESEC_RS03375	1162.67	1855.67	403.203	624.227	-0.0712749	0.660295	0.785753	SESEC_RS03375	WP_014622585.1	YihY/virulence factor BrkB family protein
gene-SESEC_RS03885	86.6667	138	67.65	103.33	-0.0711258	0.865087	0.928412	SESEC_RS03885	WP_021320597.1	hypothetical protein
gene-SESEC_RS09730	37.6667	61	12.4767	19.32	-0.0710798	0.869655	0.932186	SESEC_RS09730	WP_021321207.1	ABC transporter substrate binding protein
gene-SESEC_RS07875	106.333	152.667	40.2267	55.9333	0.0710304	0.829538	0.904864	SESEC_RS07875	WP_038674756.1	ROK family protein
gene-SESEC_RS03895	499.667	722	86.2433	123.123	0.071025	0.759803	0.857983	SESEC_RS03895	WP_014622672.1	ABC transporter ATP-binding protein
gene-SESEC_RS07055	3320.67	4806.33	224.997	323.787	0.0706464	0.675453	0.795653	smc	WP_014623181.1	chromosome segregation protein SMC
gene-SESEC_RS10020	5	7.33333	23.12	26.38	0.0703356	1	1	SESEC_RS10020	WP_012678716.1	PadR family transcriptional regulator
gene-SESEC_RS06565	2220	3209.33	1122.46	1555.27	0.0689668	0.671129	0.792389	SESEC_RS06565	WP_014623091.1	amino acid ABC transporter ATP-binding protein
gene-SESEC_RS09940	250.333	366.333	103.42	145.927	0.068616	0.827529	0.904864	SESEC_RS09940	WP_012678704.1	hypothetical protein
gene-SESEC_RS07680	1421.33	2255	820.57	1235.55	-0.0685651	0.695074	0.81195	rplA	WP_014623293.1	50S ribosomal protein L1
gene-SESEC_RS06680	47.6667	69.6667	31.5567	43.1933	0.0684906	0.849961	0.918007	SESEC_RS06680	WP_012679784.1	RpiB/LacA/LacB family sugar-phosphate isomerase
gene-SESEC_RS03890	559	811	97.48	139.333	0.0684341	0.716711	0.827225	SESEC_RS03890	WP_014622671.1	ABC transporter ATP-binding protein
gene-SESEC_RS02485	463	663.667	1579.28	1775.2	0.0673189	0.838467	0.908951	SESEC_RS02485	WP_014622436.1	arsenate reductase family protein
gene-SESEC_RS06965	990.333	1431	366.337	512.517	0.0669635	0.703884	0.818311	SESEC_RS06965	WP_014623168.1	permease
gene-SESEC_RS01765	441.333	694	652.603	908.997	-0.0663852	0.760829	0.858595	nusB	WP_038674542.1	transcription antitermination factor NusB
gene-SESEC_RS01880	297.667	435	233.34	313.237	0.0652334	0.783062	0.873357	SESEC_RS01880	WP_014622343.1	MptD family putative ECF transporter S component
gene-SESEC_RS10150	926	1356.67	363.067	512.353	0.064924	0.755628	0.855446	SESEC_RS10150	WP_012678740.1	GRP family sugar transporter
gene-SESEC_RS05930	291.667	424	403.963	534.357	0.064364	0.794277	0.882309	lspA	WP_038674234.1	signal peptidase II
gene-SESEC_RS08775	559	820.333	539.693	743.587	0.0635463	0.855129	0.921628	SESEC_RS08775	WP_038673984.1	YqeG family HAD IIIA-type phosphatase
gene-SESEC_RS03955	2151	3103	708.317	994.863	0.0634373	0.76326	0.860243	SESEC_RS03955	WP_012679350.1	YvcK family protein
gene-SESEC_RS03775	4	6.33333	0.54	0.856667	-0.0622004	1	1	ltrA	WP_014622652.1	group II intron reverse transcriptase/maturase
gene-SESEC_RS07500	4	6.33333	0.54	0.856667	-0.0621882	1	1	ltrA	WP_014622652.1	group II intron reverse transcriptase/maturase
gene-SESEC_RS06335	2435.33	3859.33	1122.46	1705.03	-0.0621685	0.701242	0.816879	SESEC_RS06335	WP_014623049.1	alpha/beta hydrolase family protein
gene-SESEC_RS00625	14122	20585.7	930.143	1347.93	0.0621218	0.704131	0.818311	rpoC	WP_038674630.1	DNA-directed RNA polymerase subunit beta'
gene-SESEC_RS04135	4059	6398	629.12	982.477	-0.062033	0.741855	0.844706	ezrA	WP_012515405.1	septation ring formation regulator EzrA
gene-SESEC_RS01380	2270.33	3291	893.223	1245.95	0.0620195	0.788049	0.877589	rsgA	WP_012514918.1	ribosome small subunit-dependent GTPase A
gene-SESEC_RS10145	588.333	845.667	161.147	227.807	0.0618531	0.794058	0.882309	recF	WP_014623685.1	DNA replication/repair protein RecF
gene-SESEC_RS06135	77.3333	122.333	12.7967	20.0567	-0.0616906	0.850217	0.918007	SESEC_RS06135	WP_038674221.1	T7SS effector LXG polymorphic toxin
gene-SESEC_RS08225	12775	20446	4557.75	7049.56	-0.0615436	0.783709	0.873357	trxB	WP_014623371.1	thioredoxin-disulfide reductase
gene-SESEC_RS01950	13.3333	19.3333	232.647	255.723	0.0607925	0.947084	0.980238	SESEC_RS01950	WP_014622354.1	GlsB/YeaQ/YmgE family stress response membrane protein
gene-SESEC_RS03805	7	10.3333	1.69	2.40667	0.0606884	0.916597	0.961638	SESEC_RS03805	WP_014622655.1	ATP-binding protein
gene-SESEC_RS07160	383.333	611	51.38	80.5167	-0.0601867	0.77118	0.865869	thrS	WP_014623203.1	threonine--tRNA ligase
gene-SESEC_RS05455	94	135	32.23	45.54	0.0601692	0.835623	0.908087	SESEC_RS05455	WP_014622903.1	FAD:protein FMN transferase
gene-SESEC_RS08655	1459	2132.33	270.51	388.03	0.0593665	0.712309	0.82429	SESEC_RS08655	WP_012516252.1	HAMP domain-containing histidine kinase
gene-SESEC_RS03915	138.333	201.667	93.08	126.197	0.0592693	0.850176	0.918007	SESEC_RS03915	WP_014622674.1	MBL fold metallo-hydrolase
gene-SESEC_RS08090	37.3333	57.6667	24.3033	36.1733	-0.0590973	0.896093	0.949251	SESEC_RS08090	WP_014623353.1	YigZ family protein
gene-SESEC_RS04775	619.333	969.333	217.817	332.24	-0.0585368	0.772649	0.86697	SESEC_RS04775	WP_014622805.1	bifunctional riboflavin kinase/FAD synthetase
gene-SESEC_RS08285	378.333	595.667	88.6867	136.837	-0.0559697	0.827571	0.904864	SESEC_RS08285	WP_014623379.1	glutamate-5-semialdehyde dehydrogenase
gene-SESEC_RS05265	171.667	257	72.2967	103.053	0.0544439	0.875913	0.936631	SESEC_RS05265	WP_158306819.1	restriction endonuclease subunit S
gene-SESEC_RS07145	68.6667	101.667	39.6833	55.7633	0.0533341	0.875455	0.936631	SESEC_RS07145	WP_012677617.1	response regulator transcription factor
gene-SESEC_RS01650	2357.33	3438.67	248.64	360.633	0.0532693	0.813543	0.895301	SESEC_RS01650	WP_038674560.1	ATP-dependent RecD-like DNA helicase
gene-SESEC_RS05550	98.3333	152	72.4933	103.783	-0.0517886	0.917188	0.961638	SESEC_RS05550	WP_014622917.1	SGNH/GDSL hydrolase family protein
gene-SESEC_RS08545	363.333	563.667	481.52	662.02	-0.0517015	0.85429	0.921283	SESEC_RS08545	WP_012677427.1	CBS domain-containing protein
gene-SESEC_RS06730	893	1303	177.557	255.49	0.0516488	0.776094	0.868638	SESEC_RS06730	WP_014623126.1	polymorphic toxin type 44 domain-containing protein
gene-SESEC_RS09740	11.3333	17.6667	23.0667	33.2733	-0.0497589	1	1	SESEC_RS09740	WP_014623622.1	single-stranded DNA-binding protein
gene-SESEC_RS08270	51.6667	75	220.383	274.947	0.0495849	0.906336	0.956979	ftsL	WP_012516176.1	cell division protein FtsL
gene-SESEC_RS10185	531.667	836.333	89.1867	138.087	-0.0494282	0.795961	0.883073	SESEC_RS10185	WP_014623691.1	ATP-binding cassette domain-containing protein
gene-SESEC_RS02045	1239.33	1801.67	1640.61	2113.32	0.0490157	0.825675	0.904864	accB	WP_014622366.1	acetyl-CoA carboxylase biotin carboxyl carrier protein
gene-SESEC_RS03095	945	1484.67	537.563	800.383	-0.0475833	0.779033	0.87028	SESEC_RS03095	WP_148255835.1	TIGR02206 family membrane protein
gene-SESEC_RS04970	2123.67	3117.67	152.65	223.317	0.0466495	0.793754	0.882309	SESEC_RS04970	WP_154224860.1	S8 family serine peptidase
gene-SESEC_RS04170	446.333	698	480.423	695.347	-0.0463719	0.829843	0.904864	SESEC_RS04170	WP_038674374.1	QueT transporter family protein
gene-SESEC_RS04370	5	7.33333	2.74333	3.92	0.0460712	1	1	SESEC_RS04370	WP_148255839.1	polyphosphate polymerase domain-containing protein
gene-SESEC_RS04130	8233.33	12965.7	1100.55	1707.05	-0.0456959	0.773351	0.867208	gyrB	WP_012678129.1	DNA topoisomerase (ATP-hydrolyzing) subunit B
gene-SESEC_RS09240	12.6667	20.3333	5.98667	8.90667	-0.0454399	1	1	SESEC_RS09240	WP_014623538.1	toll/interleukin-1 receptor domain-containing protein
gene-SESEC_RS04920	444.333	681.333	1062.72	1342.84	-0.0444691	0.894649	0.948659	SESEC_RS04920	WP_012515564.1	cytidine deaminase
gene-SESEC_RS10840	5.66667	8.66667	27.6767	40.34	-0.0444389	1	1	SESEC_RS10840	WP_228269603.1	hypothetical protein
gene-SESEC_RS05240	16.6667	27	8.76667	13.2667	-0.043374	1	1	SESEC_RS05240	WP_021320784.1	hypothetical protein
gene-SESEC_RS01460	334	490.333	54.3933	78.9033	0.0432397	0.852524	0.919938	SESEC_RS01460	WP_012678547.1	peptide ABC transporter substrate-binding protein
gene-SESEC_RS09140	928.667	1453	460.333	689.58	-0.0423113	0.801192	0.887213	truA	WP_014623519.1	tRNA pseudouridine(38-40) synthase TruA
gene-SESEC_RS07915	115.667	182.333	14.95	23.1233	-0.0416882	0.893396	0.948139	SESEC_RS07915	WP_038674064.1	ABC transporter permease
gene-SESEC_RS05875	2915.33	4329.67	2053.63	2867.58	0.0408871	0.817282	0.898302	SESEC_RS05875	WP_038674239.1	VTT domain-containing protein
gene-SESEC_RS08135	4634.67	6842.33	2335.6	3307.92	0.040242	0.806325	0.89097	SESEC_RS08135	WP_012516146.1	Stp1/IreP family PP2C-type Ser/Thr phosphatase
gene-SESEC_RS00905	255	374.667	230.69	317.657	0.0401855	0.868488	0.931497	nusG	WP_014622178.1	transcription termination/antitermination protein NusG
gene-SESEC_RS04720	28999.3	43394	26606.8	37458.4	0.0400637	0.913933	0.960496	SESEC_RS04720	WP_014622796.1	Asp23/Gls24 family envelope stress response protein
gene-SESEC_RS06040	1100.33	1718.67	249.847	382.363	-0.0397845	0.810044	0.893264	SESEC_RS06040	WP_014622999.1	dihydroorotase
gene-SESEC_RS05525	209	307	682	872.607	0.0396643	0.896277	0.949251	SESEC_RS05525	WP_012515669.1	DUF1831 domain-containing protein
gene-SESEC_RS02925	69.3333	101	105.623	136.87	0.0396096	0.90735	0.956979	SESEC_RS02925	WP_014622508.1	NUDIX hydrolase
gene-SESEC_RS08525	2308.67	3599.33	1222.49	1817.06	-0.038578	0.81305	0.895301	SESEC_RS08525	WP_014623419.1	pseudouridine synthase
gene-SESEC_RS08850	235.667	366	56.73	86.0867	-0.0376294	0.91972	0.962813	pbp3	WP_014623466.1	D-alanyl-D-alanine carboxypeptidase PBP3
gene-SESEC_RS06355	138	212.667	44.32	66.7167	-0.0366862	0.909118	0.957705	trpX	WP_014623053.1	tryptophan ABC transporter substrate-binding protein
gene-SESEC_RS01205	3071.33	4549	677.187	984.427	0.0364416	0.816992	0.898302	SESEC_RS01205	WP_014622241.1	sensor kinase
gene-SESEC_RS10000	1735.67	2573.67	713.597	1018.6	0.035568	0.82547	0.904864	SESEC_RS10000	WP_012516474.1	DUF368 domain-containing protein
gene-SESEC_RS03670	16.6667	26.3333	3.92667	5.98333	-0.0353381	1	1	SESEC_RS03670	WP_014622635.1	recombinase family protein
gene-SESEC_RS08415	1457.67	2256	504.767	760.507	-0.0338675	0.835911	0.908087	SESEC_RS08415	WP_014623402.1	iron-hydroxamate ABC transporter substrate-binding protein
gene-SESEC_RS01840	9218.67	14365.7	1827.31	2793.98	-0.0333966	0.830904	0.904864	SESEC_RS01840	WP_038674531.1	CHAP domain-containing protein
gene-SESEC_RS05170	13.3333	20.6667	74.08	90.39	-0.0325374	1	1	citD	WP_014622857.1	citrate lyase acyl carrier protein
gene-SESEC_RS01610	2369.33	3503	964.663	1376.24	0.0323559	0.857288	0.923394	SESEC_RS01610	WP_038674564.1	MIP/aquaporin family protein
gene-SESEC_RS04035	148	228.667	45.8967	68.91	-0.0322109	0.925392	0.966242	add	WP_014622694.1	adenosine deaminase
gene-SESEC_RS02035	2601.33	3871	1331.12	1896.1	0.0319004	0.849468	0.918007	fabG	WP_012515060.1	3-oxoacyl-[acyl-carrier-protein] reductase
gene-SESEC_RS00280	132.333	207.667	47.14	71.6067	-0.0315943	0.933029	0.970543	SESEC_RS00280	WP_014622102.1	XRE family transcriptional regulator
gene-SESEC_RS09915	817	1277.67	292.353	442.56	-0.0314417	0.893624	0.948139	SESEC_RS09915	WP_012678700.1	YitT family protein
gene-SESEC_RS02400	354.667	547.333	130.71	194.823	-0.0301724	0.919189	0.962813	glyQ	WP_014622419.1	glycine--tRNA ligase subunit alpha
gene-SESEC_RS08770	1224.33	1827	329.123	479.863	0.0288887	0.874323	0.936058	yqeH	WP_014623457.1	ribosome biogenesis GTPase YqeH
gene-SESEC_RS06100	3577.67	5287.67	1572.64	2238.92	0.0286363	0.878779	0.938563	SESEC_RS06100	WP_012677818.1	purine-nucleoside phosphorylase
gene-SESEC_RS04430	2339.33	3636.33	640.573	969.283	-0.02856	0.858449	0.923644	rpoD	WP_012678079.1	RNA polymerase sigma factor RpoD
gene-SESEC_RS10345	14.3333	22	5401.98	2349.93	-0.0283828	1	1	SESEC_RS10345	WP_012678394.1	streptolysin S family TOMM toxin
gene-SESEC_RS04795	506.667	779	113.097	170.743	-0.0279892	0.943786	0.978536	SESEC_RS04795	WP_038674825.1	RsmF rRNA methyltransferase first C-terminal domain-containing protein
gene-SESEC_RS01170	233	356.333	361.537	482.813	-0.0279786	0.921493	0.963305	SESEC_RS01170	WP_014622233.1	dUTP diphosphatase
gene-SESEC_RS07705	525.667	810.333	232.6	344.733	-0.0276292	0.891176	0.947586	SESEC_RS07705	WP_012516059.1	peptidylprolyl isomerase
gene-SESEC_RS00595	90.6667	134	135.557	183.597	0.0271309	0.942369	0.977639	SESEC_RS00595	WP_014622123.1	zinc-dependent MarR family transcriptional regulator
gene-SESEC_RS01905	651.667	962.667	131.817	192.597	0.026896	0.893305	0.948139	SESEC_RS01905	WP_014622346.1	HAD-IIB family hydrolase
gene-SESEC_RS08185	67	103.333	281.057	377.84	-0.0267928	0.964708	0.992687	gpsB	WP_012516157.1	cell division regulator GpsB
gene-SESEC_RS10140	97	146.333	181.453	242.283	0.025583	0.948093	0.980709	yaaA	WP_038674675.1	S4 domain-containing protein YaaA
gene-SESEC_RS04835	113.333	174.667	67.3067	99.02	-0.025332	0.934908	0.971461	SESEC_RS04835	WP_012515548.1	response regulator transcription factor
gene-SESEC_RS01720	482.333	739	581.563	803.617	-0.0247186	0.908877	0.957705	SESEC_RS01720	WP_038674547.1	single-stranded DNA-binding protein
gene-SESEC_RS05460	1432.67	2146	1121.97	1591.7	0.0243101	0.927699	0.967512	SESEC_RS05460	WP_038674277.1	xanthine phosphoribosyltransferase
gene-SESEC_RS01740	9330	13912.7	812.48	1206.04	0.0237015	0.890076	0.947207	uvrA	WP_014622325.1	excinuclease ABC subunit UvrA
gene-SESEC_RS00745	682.333	1013.67	94.42	139.277	0.0232863	0.916796	0.961638	SESEC_RS00745	WP_012678826.1	M13-type metalloendopeptidase
gene-SESEC_RS05555	540.667	809	96.6033	142.273	0.0231461	0.901619	0.952633	SESEC_RS05555	WP_014622919.1	ClC family H(+)/Cl(-) exchange transporter
gene-SESEC_RS06155	3.33333	5	2.94	3.94667	0.0229029	1	1	SESEC_RS06155	WP_014623018.1	hypothetical protein
gene-SESEC_RS08165	2548	3808	428.633	631.663	0.0227029	0.886957	0.944455	SESEC_RS08165	WP_038674039.1	ribonuclease Y
gene-SESEC_RS01455	25357.7	39218	5350.74	8112.35	-0.0226201	0.884543	0.943016	SESEC_RS01455	WP_014622275.1	glutamine synthetase family protein
gene-SESEC_RS03640	9	13.3333	0.683333	1.05667	-0.0225846	1	1	SESEC_RS03640	WP_014622629.1	phage tail tape measure protein
gene-SESEC_RS06180	1886.33	2848.33	279.74	414.16	0.0217242	0.90057	0.952092	uvrC	WP_014623022.1	excinuclease ABC subunit UvrC
gene-SESEC_RS06110	7366.67	11333.3	1794.11	2703.24	-0.0215668	0.907121	0.956979	SESEC_RS06110	WP_014623010.1	phosphopentomutase
gene-SESEC_RS10190	253.667	377.333	24.3933	36.1867	0.0206621	0.93334	0.970543	SESEC_RS10190	WP_014623692.1	YfhO family protein
gene-SESEC_RS05035	8.33333	12.3333	34.21	38.1767	0.020504	1	1	SESEC_RS05035	WP_014622843.1	cupin domain-containing protein
gene-SESEC_RS09505	1468.33	2223	499.65	728.76	0.0194292	0.912094	0.959131	prmA	WP_014623579.1	50S ribosomal protein L11 methyltransferase
gene-SESEC_RS10260	1016	1528	159.46	235.837	0.019288	0.915539	0.961614	SESEC_RS10260	WP_228269588.1	T7SS effector LXG polymorphic toxin
gene-SESEC_RS00910	9368.33	14603	1687.86	2568.91	-0.019276	0.935879	0.971474	SESEC_RS00910	WP_014622179.1	helix-turn-helix domain-containing protein
gene-SESEC_RS05730	815.333	1269	171.22	259.583	-0.0185168	0.93218	0.970474	gdhA	WP_012515710.1	NADP-specific glutamate dehydrogenase
gene-SESEC_RS08320	4264	6355.67	563.93	835.223	0.0174635	0.957776	0.988421	tkt	WP_014623386.1	transketolase
gene-SESEC_RS03230	379.667	564	109.113	158.333	0.0172729	0.962326	0.991385	SESEC_RS03230	WP_014622557.1	DEAD/DEAH box helicase
gene-SESEC_RS05100	10	15.3333	4.06333	6.06	-0.0162978	1	1	dprA	WP_012515603.1	DNA-processing protein DprA
gene-SESEC_RS03040	12.3333	18.3333	4.68	6.74	0.0161749	1	1	SESEC_RS03040	WP_038674844.1	Rgg/GadR/MutR family transcriptional regulator
gene-SESEC_RS02850	374.333	562.667	917.87	1191.77	0.0160951	0.945368	0.979387	SESEC_RS02850	WP_038674459.1	rhodanese-like domain-containing protein
gene-SESEC_RS06560	3237.67	4966.67	381.257	579.387	-0.0155701	0.920479	0.962813	SESEC_RS06560	WP_002984191.1	ABC transporter substrate-binding protein/permease
gene-SESEC_RS02410	26	38.6667	286.227	365.503	-0.0153424	1	1	SESEC_RS02410	WP_012515137.1	DUF896 family protein
gene-SESEC_RS10025	35.6667	53.3333	53.4267	74.7633	0.0143736	1	1	SESEC_RS10025	WP_014623665.1	DUF4097 family beta strand repeat-containing protein
gene-SESEC_RS05205	472	707.667	62.2133	92.5767	0.0141236	0.94571	0.979387	SESEC_RS05205	WP_014622863.1	ABC transporter permease
gene-SESEC_RS09930	904.333	1361.33	137.19	203.833	0.0136633	0.935318	0.971461	aspS	WP_014623654.1	aspartate--tRNA ligase
gene-SESEC_RS06850	1000.67	1540.67	185.433	280.46	-0.0131554	0.949803	0.981334	SESEC_RS06850	WP_012677680.1	MDR family MFS transporter
gene-SESEC_RS02480	5984.33	9261.33	6252.45	8957.87	-0.0120519	0.96294	0.991442	SESEC_RS02480	WP_012679132.1	methylated-DNA--[protein]-cysteine S-methyltransferase
gene-SESEC_RS09485	625.333	932.333	198.703	288.807	0.012026	0.966484	0.993362	SESEC_RS09485	WP_038674718.1	LacI family DNA-binding transcriptional regulator
gene-SESEC_RS09735	5.33333	8.66667	1.08333	1.64	-0.011906	1	1	SESEC_RS09735	WP_012677226.1	ISNCY family transposase
gene-SESEC_RS03275	5.33333	8.66667	1.08333	1.64	-0.0118759	1	1	SESEC_RS03275	WP_012677226.1	ISNCY family transposase
gene-SESEC_RS01980	1392.67	2074.67	1158.72	1605.6	0.01141	0.955175	0.986309	SESEC_RS01980	WP_038674522.1	glucosaminidase domain-containing protein
gene-SESEC_RS06740	25381.7	38374.3	2351.6	3521.45	0.0111207	0.949122	0.981202	SESEC_RS06740	WP_014623129.1	cation-translocating P-type ATPase
gene-SESEC_RS00590	484.333	745	195.413	288.983	-0.0106172	0.95984	0.989796	ispE	WP_012514767.1	4-(cytidine 5'-diphospho)-2-C-methyl-D-erythritol kinase
gene-SESEC_RS07850	272.667	411.667	42.3667	63.0233	0.0102299	0.967044	0.993362	SESEC_RS07850	WP_014623317.1	sensor histidine kinase
gene-SESEC_RS08765	27.6667	41.6667	156.87	183.097	0.00977942	1	1	yhbY	WP_014623456.1	ribosome assembly RNA-binding protein YhbY
gene-SESEC_RS06060	364.667	550	141.613	207.377	0.00909485	0.971446	0.995578	SESEC_RS06060	WP_012677826.1	transporter substrate-binding domain-containing protein
gene-SESEC_RS08860	7129	10714.3	1416.1	2096.14	0.00889394	0.966359	0.993362	sufB	WP_012516286.1	Fe-S cluster assembly protein SufB
gene-SESEC_RS03215	1729.33	2658.33	164.753	250.057	-0.00876138	0.960225	0.989796	alaS	WP_012678248.1	alanine--tRNA ligase
gene-SESEC_RS04115	7	10.6667	9.01667	12.51	-0.00867282	1	1	tnpA	WP_014622411.1	IS200/IS605 family transposase
gene-SESEC_RS06240	7	10.6667	9.01667	12.51	-0.00866745	1	1	tnpA	WP_014622411.1	IS200/IS605 family transposase
gene-SESEC_RS09935	2124.67	3249	483.2	722.167	-0.00813702	0.967999	0.99376	hisS	WP_014623655.1	histidine--tRNA ligase
gene-SESEC_RS08530	1851.33	2803.67	1785.77	2457.63	-0.00794434	0.973877	0.997493	scpB	WP_014623420.1	SMC-Scp complex subunit ScpB
gene-SESEC_RS01360	892	1368	421.95	617.903	-0.00717508	0.968807	0.99376	SESEC_RS01360	WP_014622263.1	TatD family hydrolase
gene-SESEC_RS01200	3363	5155.33	707.737	1062.42	-0.00647849	0.969112	0.99376	SESEC_RS01200	WP_014622240.1	GHKL domain-containing protein
gene-SESEC_RS05725	250.667	378	371.353	517.347	0.00590452	0.988235	1	SESEC_RS05725	WP_014622950.1	peptide deformylase
gene-SESEC_RS08565	40.3333	59.3333	686.76	731.337	0.00520136	1	1	SESEC_RS08565	WP_012516235.1	YneF family protein
gene-SESEC_RS09640	252	385.667	127.677	185.24	-0.00513137	0.989352	1	SESEC_RS09640	WP_014623602.1	DeoR/GlpR family DNA-binding transcription regulator
gene-SESEC_RS08930	76.6667	117.667	17.09	25.5133	-0.00407338	1	1	SESEC_RS08930	WP_049780543.1	ISLre2 family transposase
gene-SESEC_RS01870	1692.67	2568	255.553	382.16	0.00351767	0.984197	1	SESEC_RS01870	WP_014622341.1	ABC transporter ATP-binding protein/permease
gene-SESEC_RS01975	2580	3914.67	1316.22	1899.5	-0.00313563	0.988526	1	SESEC_RS01975	WP_014622357.1	D-alanyl-D-alanine carboxypeptidase family protein
gene-SESEC_RS03255	2853.67	4331.67	459.067	688.04	-0.00211072	0.991323	1	dnaX	WP_014622560.1	DNA polymerase III subunit gamma/tau
gene-SESEC_RS04650	7834.67	12048.7	2418.38	3601.67	-0.0013579	0.995627	1	pfkA	WP_012515510.1	6-phosphofructokinase
gene-SESEC_RS00975	1140	1717.33	176.463	263.827	0.00131494	0.996984	1	SESEC_RS00975	WP_014622191.1	ABC transporter permease/substrate binding protein
gene-SESEC_RS06365	2155.33	3267.33	510.537	758.407	-0.00106197	0.99628	1	SESEC_RS06365	WP_014623055.1	tetratricopeptide repeat protein
gene-SESEC_RS04780	377	572.667	770.797	1013.33	-0.000521748	1	1	SESEC_RS04780	WP_012678026.1	Spx/MgsR family RNA polymerase-binding regulatory protein
gene-SESEC_RS08140	3626	5466.33	784.103	1165.63	-0.000253165	0.999223	1	rsmB	WP_038674754.1	16S rRNA (cytosine(967)-C(5))-methyltransferase RsmB
